# Supplementary material for: Identification of microRNA signatures in umbilical cord blood associated with maternal characteristics
Source: PeerJ. 2019 May 30;7:e6981. doi: 10.7717/peerj.6981 (PMC6545228; doi:10.7717/peerj.6981)
Supplement: Dataset S1 [file peerj-07-6981-s003.xlsx]

## Sheet: List1
Well Position	name		TNG_P_022M	TNG_P_024M	TNG_P_025M	TNG_P_030M	TNG_P_031M	TNG_P_039M	TNG_P_041M	TNG_P_043M	TNG_P_045M	TNG_P_046M	TNG_P_048M	TNG_P_050M	TNG_P_054M	TNG_P_059M	TNG_P_063M	TNG_P_064M	TNG_P_067M	TNG_P_070M	TNG_P_077M	TNG_P_080M	TNG_P_081M	TNG_P_084M	TNG_P_097M	TNG_P_102M
A1	hsa-miR-7-5p	GOI	32.757	32.823	34.528	31.17	29.535	31.513	33.654	31.665	30.995	30.619	32.487	Undetermined	34.396	29.55	29.674	31.442	29.581	34.487	32.719	32.083	31.214	30.672	32.614	32.412
A2	hsa-miR-217	GOI	Undetermined	Undetermined	Undetermined	Undetermined	Undetermined	35.383	Undetermined	Undetermined	34.203	Undetermined	36.679	Undetermined	Undetermined	Undetermined	Undetermined	Undetermined	33.848	Undetermined	34.093	Undetermined	Undetermined	35.704	Undetermined	34.934
A3	hsa-miR-337-5p	GOI	32.607	32.889	34.05	32.85	31.319	32.69	35.692	32.233	32.703	32.212	33.66	36.613	33.294	29.379	31.439	32.767	33.004	36.293	32.416	31.251	31.045	32.237	33.106	33.076
A4	hsa-miR-328-3p	GOI	29.31	29.391	31.067	30.553	28.117	29.687	32.474	29.093	29.526	28.62	30.246	34.005	30.935	26.992	28.493	28.885	29.706	32.344	29.054	28.254	28.781	28.165	29.579	29.122
A5	hsa-miR-374b-3p	GOI	Undetermined	37.432	Undetermined	Undetermined	34.731	36.134	Undetermined	Undetermined	Undetermined	37.637	38.274	Undetermined	Undetermined	33.188	39.411	Undetermined	39.373	Undetermined	37.41	Undetermined	Undetermined	Undetermined	35.885	Undetermined
A6	hsa-miR-143-3p	GOI	28.946	29.985	30.643	29.972	27.934	28.974	29.531	29.069	27.875	28.274	29.915	33.115	31.266	25.309	28.17	27.72	26.077	30.108	28.344	28.003	26.82	28.101	28.232	27.683
A7	hsa-miR-623	GOI	Undetermined	Undetermined	Undetermined	Undetermined	Undetermined	Undetermined	Undetermined	Undetermined	Undetermined	Undetermined	Undetermined	Undetermined	Undetermined	Undetermined	Undetermined	Undetermined	Undetermined	Undetermined	Undetermined	Undetermined	Undetermined	Undetermined	Undetermined	Undetermined
A8	hsa-miR-520c-3p	GOI	35.954	34.849	35.649	35.269	33.763	35.175	30.291	33.299	32.877	33.925	34.317	Undetermined	34.778	36.221	33.488	Undetermined	33.878	38.221	36.224	35.26	35.221	36.027	35.554	35.636
A9	hsa-miR-557	GOI	Undetermined	Undetermined	Undetermined	Undetermined	Undetermined	Undetermined	Undetermined	Undetermined	Undetermined	Undetermined	Undetermined	Undetermined	Undetermined	Undetermined	Undetermined	Undetermined	Undetermined	Undetermined	Undetermined	Undetermined	Undetermined	Undetermined	Undetermined	Undetermined
A10	hsa-miR-218-5p	GOI	33.064	33.95	36.085	36.567	31.456	32.465	35.035	32.435	33.604	31.915	34.001	Undetermined	35.566	33.532	33.492	32.583	31.45	34.023	32.968	34.465	32.583	32.363	34.413	33.453
A11	hsa-miR-136-5p	GOI	31.721	31.897	33.133	33.68	30.218	33.114	31.989	32.45	33.185	32.446	33.432	35.785	33.477	29.291	30.722	30.785	31.908	33.099	31.373	30.095	30.238	30.461	31.56	32.111
A12	hsa-miR-127-5p	GOI	35.163	35.986	38.626	Undetermined	33.113	36.21	Undetermined	35.443	37.438	Undetermined	Undetermined	Undetermined	37.369	32.784	35.87	36.263	36.654	Undetermined	Undetermined	36.991	34.831	35.464	38.304	Undetermined
A13	hsa-miR-140-5p	GOI	28.438	28.537	28.968	27.855	26.774	28.063	30.313	27.494	28.309	26.653	28.442	32.496	29.426	25.446	25.936	27.157	27.085	29.954	28.174	27.924	25.986	27.001	28.199	27.119
A14	hsa-miR-31-3p	GOI	Undetermined	Undetermined	Undetermined	37.923	Undetermined	Undetermined	Undetermined	Undetermined	34.888	Undetermined	Undetermined	Undetermined	Undetermined	34.701	Undetermined	34.996	36.502	Undetermined	Undetermined	Undetermined	35.859	Undetermined	Undetermined	Undetermined
A15	hsa-miR-20b-3p	GOI	Undetermined	Undetermined	35.532	36.199	37.882	36.573	Undetermined	Undetermined	36.203	35.459	38.471	Undetermined	Undetermined	34.119	35.12	39.849	35.977	38.528	Undetermined	Undetermined	Undetermined	34.041	Undetermined	Undetermined
A16	hsa-miR-325	GOI	Undetermined	Undetermined	Undetermined	Undetermined	Undetermined	Undetermined	Undetermined	Undetermined	Undetermined	Undetermined	Undetermined	Undetermined	Undetermined	Undetermined	Undetermined	Undetermined	Undetermined	Undetermined	Undetermined	Undetermined	Undetermined	Undetermined	Undetermined	Undetermined
A17	hsa-miR-509-3-5p	GOI	39.608	36.282	Undetermined	Undetermined	Undetermined	Undetermined	Undetermined	Undetermined	Undetermined	Undetermined	Undetermined	Undetermined	Undetermined	Undetermined	37.118	Undetermined	Undetermined	Undetermined	Undetermined	Undetermined	Undetermined	Undetermined	Undetermined	Undetermined
A18	hsa-miR-210-3p	GOI	28.807	28.959	28.389	27.906	26.714	29.008	30.3	30.106	27.881	27.507	29.127	32.462	30.272	25.393	27.123	27.469	27.458	30.829	28.218	28.569	26.792	27.209	28.345	27.768
A19	hsa-miR-199b-5p	GOI	33.464	33.267	32.987	34.747	31.196	34.533	35.408	35.796	33.676	33.345	32.685	36.218	35.299	29.584	32.078	31.67	32.546	33.083	34.627	32.485	32.346	31.811	33.283	33.122
A20	hsa-miR-194-5p	GOI	29.454	30.657	30.142	29.75	27.067	28.997	32.08	30.291	28.896	28.963	30.16	34.229	29.825	27.277	26.359	29.618	28.322	30.812	29.278	27.539	27.065	28.369	29.843	28.959
A21	hsa-let-7g-5p	GOI	27.159	26.789	26.693	26.54	25.217	26.536	28.848	27.589	26.413	25.739	27.731	30.346	28.051	23.356	25.432	26.058	25.629	28.969	26.985	26.829	26.076	25.53	27.06	27.401
A22	hsa-miR-203a	GOI	34.27	37.806	35.403	36.855	33.589	34.483	36.963	38.928	28.823	Undetermined	35.373	Undetermined	Undetermined	34.349	33.572	33.301	29.206	37.174	33.234	Undetermined	34.115	33.296	38.866	38.593
A23	hsa-miR-181a-3p	GOI	35.832	36.114	Undetermined	37.505	34.558	35.599	35.448	35.434	37.679	36.452	36.735	38.686	36.444	31.345	36.05	35.445	36.378	37.077	35.184	35.11	Undetermined	34.52	37.488	35.227
A24	hsa-miR-137	GOI	Undetermined	Undetermined	39.324	Undetermined	35.376	Undetermined	Undetermined	Undetermined	Undetermined	Undetermined	38.406	Undetermined	Undetermined	Undetermined	38.323	37.387	35.661	Undetermined	37.732	Undetermined	39.551	38.323	Undetermined	37.264
B1	hsa-miR-551b-3p	GOI	33.954	33.369	34.632	34.953	32.994	34.973	34.91	34.085	35.849	32.819	Undetermined	35.832	34.94	29.366	33.211	33.108	33.492	Undetermined	33.967	32.552	32.04	31.631	33.515	34.486
B2	Blank (H2O)		Undetermined	Undetermined	Undetermined	Undetermined	Undetermined	Undetermined	Undetermined	Undetermined	Undetermined	Undetermined	Undetermined	Undetermined	Undetermined	Undetermined	Undetermined	Undetermined	Undetermined	Undetermined	Undetermined	Undetermined	Undetermined	Undetermined	Undetermined	Undetermined
B3	hsa-miR-524-3p	GOI	34.002	33.799	35.655	35.949	33.727	34.377	31.016	33.813	32.148	33.962	34.941	Undetermined	35.373	33.606	32.041	34.429	33.233	37.351	35.309	33.301	30.775	35.898	35.722	34.632
B4	UniSp2	Spike	Undetermined	Undetermined	38.06	Undetermined	Undetermined	37.335	Undetermined	36.387	37.135	Undetermined	Undetermined	Undetermined	Undetermined	Undetermined	Undetermined	Undetermined	Undetermined	Undetermined	Undetermined	Undetermined	Undetermined	Undetermined	37.841	Undetermined
B5	hsa-miR-486-5p	GOI	24.94	24.976	26.324	23.057	22.589	24.807	26.806	24.48	23.201	23.795	24.974	29.772	25.272	21.588	23.212	24.145	22.566	27.132	23.959	24.332	24.436	22.561	24.348	23.821
B6	UniSp4	Spike	Undetermined	Undetermined	Undetermined	Undetermined	Undetermined	Undetermined	Undetermined	Undetermined	Undetermined	Undetermined	Undetermined	Undetermined	Undetermined	Undetermined	Undetermined	Undetermined	Undetermined	Undetermined	Undetermined	Undetermined	Undetermined	Undetermined	Undetermined	Undetermined
B7	UniSp3 IPC	IPC	19.984	20.841	20.82	20.577	18.902	20.204	20.595	19.347	20.094	19.064	20.642	20.959	20.645	18.991	18.962	20.124	19.793	20.378	19.56	18.874	19.279	18.819	19.745	18.605
B8	UniSp5	Spike	Undetermined	Undetermined	Undetermined	Undetermined	Undetermined	Undetermined	Undetermined	Undetermined	Undetermined	Undetermined	Undetermined	Undetermined	Undetermined	Undetermined	Undetermined	Undetermined	Undetermined	Undetermined	Undetermined	Undetermined	Undetermined	Undetermined	Undetermined	Undetermined
B9	hsa-miR-329-3p	GOI	31.172	30.861	31.796	31.564	29.546	31.72	34.76	30.147	31.773	31.109	32.307	37.295	32.907	27.48	30.384	30.498	31.786	33.831	31.401	29.975	30.676	30.62	32.058	31.011
B10	UniSp6	Spike	17.268	18.065	18.763	17.984	16.342	17.612	17.871	16.01	17.299	16.47	17.862	17.995	17.976	16.444	16.382	17.435	17.292	17.854	16.99	16.272	16.693	16.417	17.126	16.155
B11	hsa-miR-487b-3p	GOI	31.193	30.806	31.818	32.005	29.938	31.291	35.151	30.611	31.244	30.556	32.714	35.943	32.243	27.167	29.885	30.247	31.844	33.552	30.607	29.84	30.487	29.903	31.057	31.528
B12	cel-miR-39-3p	Spike	Undetermined	Undetermined	Undetermined	Undetermined	Undetermined	Undetermined	Undetermined	Undetermined	Undetermined	Undetermined	Undetermined	Undetermined	Undetermined	Undetermined	Undetermined	Undetermined	Undetermined	Undetermined	Undetermined	Undetermined	Undetermined	Undetermined	Undetermined	Undetermined
B13	hsa-miR-138-5p	GOI	33.004	34.299	35.824	33.832	33.926	34.498	38.648	33.978	34.637	31.472	34.604	Undetermined	37.712	33.654	32.318	33.38	32.894	36.5	33.59	33.622	33.022	34.074	33.699	31.01
B14	hsa-miR-191-5p	GOI	26.255	25.974	27.381	26.854	24.865	25.765	27.86	24.927	26.003	24.611	27.077	29.243	27.601	21.524	24.724	25.503	25.704	28.613	25.584	25.208	24.866	24.359	25.71	26.21
B15	mmu-miR-378a-3p	GOI	28.405	29.288	30.558	28.006	26.807	28.918	30.023	28.269	27.137	27.607	28.982	33.444	29.672	24.953	27.331	27.947	25.622	29.399	28.626	28.866	27.599	26.477	26.964	22.901
B16	hsa-miR-103a-3p	GOI	25.965	25.552	26.892	26.967	24.437	25.469	27.851	24.783	25.804	24.497	26.931	29.658	27.69	21.444	23.51	24.452	25.781	28.652	25.144	25.051	24.522	24.268	25.635	26.164
B17	hsa-miR-890	GOI	Undetermined	Undetermined	Undetermined	Undetermined	Undetermined	Undetermined	Undetermined	Undetermined	Undetermined	Undetermined	Undetermined	Undetermined	Undetermined	Undetermined	Undetermined	Undetermined	Undetermined	Undetermined	Undetermined	Undetermined	Undetermined	Undetermined	Undetermined	Undetermined
B18	hsa-miR-423-5p	GOI	28.365	28.538	29.429	27.27	26.06	28.18	29.985	29.027	27.843	27.129	28.595	31.602	29.026	24.92	27.041	27.781	26.918	30.705	27.586	27.92	26.179	26.368	27.975	27.512
B19	hsa-miR-221-3p	GOI	26.427	26.308	27.069	26.794	25.102	26.169	28.386	26.465	27.267	24.954	26.869	30.063	27.772	22.298	25.541	25.733	26.956	29.566	26.352	25.526	25.557	25.048	26.088	26.728
B20	SNORD38B	Ref	34.705	32.208	34.54	33.398	31.65	33.234	32.571	Undetermined	33.01	32.236	35.613	35.954	33.142	30.996	32.241	34.947	32.775	37.75	Undetermined	Undetermined	33.497	32.655	33.584	Undetermined
B21	hsa-miR-301b	GOI	35.345	34.031	33.97	34.378	32.268	33.264	35.05	34.597	34.974	31.845	34.678	35.569	36.551	30.58	32.311	32.987	33.842	37.43	33.937	34.22	33.076	32.9	32.873	34.005
B22	SNORD49A	Ref	34.78	33.281	39.016	Undetermined	33.641	34.807	34.874	Undetermined	35.47	34.561	36.028	Undetermined	34.957	32.533	33.173	Undetermined	Undetermined	Undetermined	35.213	Undetermined	33.845	34.6	35.347	Undetermined
B23	hsa-miR-550a-5p	GOI	35.686	38.188	36.359	35.659	33.442	34.592	36.38	39.929	34.94	34.728	38.358	Undetermined	Undetermined	34.993	33.498	36.839	33.954	Undetermined	39.242	34.782	34.589	33.622	35.119	36.214
B24	U6 snRNA	Ref	32.797	32.044	36.196	33.121	31.073	32.653	33.449	32.156	33.746	31.182	32.22	34.925	34.221	30.452	31.452	32.97	32.902	34.388	32.135	32.5713	32.12	32.084	32.279	31.943
C1	hsa-miR-532-5p	GOI	30.128	30.225	31.961	28.956	28.117	29.7	31.764	29.706	28.646	28.835	30.233	34.059	30.687	26.834	28.191	29.13	28.004	32.127	29.816	29.766	28.456	28.582	29.771	29.718
C2	hsa-miR-99a-5p	GOI	29.168	30.314	31.139	30.824	27.974	29.24	31.171	28.755	28.715	28.738	30.272	34.354	30.66	26.795	27.487	28.822	27.695	30.441	29.238	28.422	27.992	28.584	29.247	29.056
C3	hsa-miR-16-5p	GOI	20.511	20.868	21.938	19.199	18.348	20.594	22.506	19.968	19.095	19.505	20.36	24.527	20.821	16.881	18.92	19.261	18.35	21.86	19.883	19.853	19.112	17.87	20.122	19.902
C4	hsa-miR-98-5p	GOI	32.38	32.065	33.659	32.632	31.367	32.357	34.634	31.616	34.206	31.154	33.525	36.266	33.885	27.807	30.967	30.932	31.242	34.823	31.661	32.382	32.395	30.714	32.67	33.69
C5	hsa-miR-185-5p	GOI	24.292	23.784	25.185	22.231	21.608	23.681	25.834	23.321	21.932	22.682	23.984	28.12	24.42	20.476	21.884	22.649	21.666	25.595	23.37	23.023	22.563	21.195	23.482	22.941
C6	hsa-miR-25-3p	GOI	24.732	24.587	26.045	22.947	22.433	24.606	26.721	24.358	23.104	23.622	24.619	28.712	24.793	20.795	22.703	23.456	22.396	26.131	24.142	23.982	22.89	22.119	23.93	23.682
C7	UniSp3 IPC	IPC	19.993	20.943	20.943	20.692	18.833	20.204	20.653	19.35	19.979	19.093	20.483	21.051	20.621	19.078	19.047	20.14	19.835	20.507	19.503	18.744	19.315	18.981	20.03	18.614
C8	UniSp3 IPC	IPC	20.348	21.409	21.37	20.91	19.236	20.645	21.03	19.76	20.399	19.683	20.847	21.363	20.468	18.875	19.046	20.196	19.7	20.56	19.606	18.844	19.531	19.183	20.185	18.918
C9	hsa-miR-765	GOI	38.525	Undetermined	Undetermined	Undetermined	Undetermined	Undetermined	Undetermined	Undetermined	Undetermined	Undetermined	Undetermined	Undetermined	Undetermined	Undetermined	Undetermined	Undetermined	Undetermined	Undetermined	Undetermined	Undetermined	Undetermined	Undetermined	39.792	34.352
C10	hsa-miR-24-3p	GOI	24.084	24.048	25.512	24.8	22.818	23.912	25.978	23.1	23.86	22.938	24.625	28.554	25.296	19.894	23.048	23.34	22.554	26.366	23.792	23.302	22.773	22.868	24.079	23.946
C11	hsa-miR-369-5p	GOI	32.397	31.847	32.379	32.957	31.291	32.645	34.06	31.521	33	30.753	32.632	37.804	32.745	27.952	30.729	32.4	32.575	34.098	32.14	30.675	30.694	31.693	31.969	31.444
C12	hsa-miR-425-5p	GOI	27.632	27.587	28.484	26.706	25.852	27.77	29.942	26.953	27.009	26.812	27.962	31.792	28.517	23.55	25.787	26.486	26.071	29.632	27.195	26.818	26.703	25.532	27.644	27.532
C13	hsa-miR-590-5p	GOI	29.264	29.75	30.548	29.155	28.141	29.51	31.558	28.39	28.786	28.495	29.737	32.603	30.054	25.512	27.596	28.214	27.672	30.889	28.275	27.937	27.318	26.97	29.529	29.014
C14	hsa-miR-760	GOI	35.874	36.696	35.534	36.321	Undetermined	34.698	Undetermined	34.182	34.684	39.965	35.953	36.839	39.699	34.377	Undetermined	38.677	34.57	Undetermined	38.193	37.856	32.989	34.913	Undetermined	Undetermined
C15	hsa-miR-574-3p	GOI	28.865	30.063	30.539	29.908	27.656	28.986	30.719	28.148	28.76	28.062	29.902	32.569	30.109	26.393	28.968	28.665	27.952	30.485	29.688	28.366	27.936	27.661	29.135	28.6
C16	hsa-miR-130b-3p	GOI	32.994	32.915	33.11	32.111	30.937	32.316	34.38	31.776	32.348	31.226	32.86	36.528	33.178	29.069	31.265	32.455	31.838	35.119	32.089	32.459	31.277	31.078	32.179	32.169
C17	hsa-miR-30c-5p	GOI	27.676	27.341	28.083	28.786	26.383	26.99	29.006	27.666	28.121	26.067	28.143	30.96	28.408	23.125	25.513	26.7	26.993	29.238	26.913	26.426	25.83	25.832	27.377	27.619
C18	hsa-miR-133b	GOI	34.964	33.33	35.254	34.297	37.48	34.944	38.369	34.475	32.284	33.167	Undetermined	37.04	36.981	29.967	32.424	32.138	32.575	34.755	34.228	35.58	33.951	33.364	33.204	32.936
C19	hsa-miR-524-5p	GOI	35.829	36.904	37.261	36.495	34.355	35.691	31.966	34.977	34.507	34.867	37.62	Undetermined	35.165	35.597	34.1	Undetermined	35.466	38.859	36.195	36.347	34.91	35.085	36.055	38.03
C20	hsa-miR-23a-3p	GOI	23.686	23.919	23.881	24.774	22.496	23.338	25.457	23.033	23.832	22.468	24.282	27.49	24.889	19.685	22.451	23.442	22.689	25.486	23.404	22.743	22.186	22.404	23.751	23.52
C21	hsa-miR-193b-3p	GOI	30.315	29.984	30.997	31.23	28.789	30.492	33.584	30.345	29.958	29.939	31.766	35.936	31.802	29.855	28.974	30.423	28.614	32.272	31.19	29.531	29.885	30.477	30.644	29.998
C22	hsa-miR-501-5p	GOI	33.928	33.28	33.104	31.489	30.613	32.861	36.923	32.434	31.551	32.04	33.176	35.963	33.58	30.343	31.795	32.582	31.173	34.006	34.329	35.11	31.861	31.061	33.991	31.6
C23	hsa-miR-518c-5p	GOI	34.424	33.803	35.597	34.693	32.762	34.566	31.021	32.593	31.741	34.157	34.431	Undetermined	34.364	34.036	32.037	36.357	33.196	37.368	36.621	35.554	34.57	33.831	33.857	34.336
C24	hsa-miR-130a-3p	GOI	29.944	30.217	29.557	29.079	27.781	29.607	31.916	28.734	29.106	28.712	30.287	33.1	30.08	26.471	28.568	29.702	28.685	32.018	29.513	29.466	28.334	28.528	30.249	29.856
D1	hsa-miR-933	GOI	Undetermined	Undetermined	Undetermined	Undetermined	38.565	Undetermined	Undetermined	Undetermined	Undetermined	Undetermined	38.242	Undetermined	Undetermined	Undetermined	Undetermined	Undetermined	Undetermined	Undetermined	Undetermined	Undetermined	Undetermined	Undetermined	Undetermined	Undetermined
D2	hsa-miR-379-5p	GOI	30.339	31.927	30.869	31.034	28.945	29.917	33.109	28.901	31.113	28.958	30.552	34.7	30.777	25.167	28.442	29.321	30.973	32.796	29.182	29.156	28.966	28.421	29.224	30.212
D3	hsa-miR-452-5p	GOI	33.055	32.75	34.464	34.659	32.362	33.854	34.014	31.729	33.813	31.97	33.678	35.229	34.206	28.144	31.386	32.936	32.94	33.218	32.396	31.825	31.77	30.934	32.835	31.176
D4	hsa-miR-589-5p	GOI	39.612	39.303	37.148	35.031	34.155	36.855	37.927	36.277	36.884	36.796	36.329	Undetermined	38.468	31.852	34.102	34.036	35.13	Undetermined	33.872	Undetermined	34.072	33.411	39.328	39.863
D5	hsa-miR-141-3p	GOI	31.904	34.676	34.277	34.041	32.128	33.214	33.944	34.035	30.862	32.795	33.396	Undetermined	33.948	29.981	29.838	31.855	29.669	35.701	31.78	32.714	29.971	31.183	32.844	35.01
D6	hsa-miR-342-3p	GOI	27.004	28.322	29.469	28.324	25.952	27.414	28.622	27.306	27.225	26.222	27.527	30.257	27.331	23.582	26.132	26.748	26.025	28.181	27.38	27.579	25.791	26.413	27.24	27.457
D7	hsa-miR-668-3p	GOI	Undetermined	37.232	37.673	Undetermined	Undetermined	36.968	Undetermined	38.656	Undetermined	34.689	Undetermined	Undetermined	Undetermined	34.644	Undetermined	36.854	Undetermined	Undetermined	34.366	Undetermined	36.962	36.096	Undetermined	Undetermined
D8	hsa-miR-934	GOI	Undetermined	Undetermined	Undetermined	38.927	Undetermined	Undetermined	Undetermined	Undetermined	Undetermined	Undetermined	Undetermined	Undetermined	Undetermined	Undetermined	Undetermined	Undetermined	Undetermined	37.546	Undetermined	Undetermined	36.642	37.419	Undetermined	Undetermined
D9	hsa-miR-101-3p	GOI	27.518	28.102	28.398	27.054	25.722	27.513	28.826	28.271	26.818	26.564	27.778	31.963	28.225	24.484	25.691	26.974	25.914	28.826	27.174	26.606	26.342	25.555	27.525	27.295
D10	hsa-miR-539-5p	GOI	31.658	30.768	30.904	32.327	29.865	31.569	34.442	31.598	32.321	30.422	31.548	36.412	31.79	27.512	30.005	30.711	31.631	33.718	31.188	30.679	30.853	29.7	30.86	31.698
D11	hsa-miR-331-3p	GOI	30.334	30.236	29.928	30.371	28.961	30.457	32.31	30.104	31.03	29.296	31.166	34.042	32.432	26.733	28.754	29.976	30.501	33.295	30.323	29.048	29.527	28.571	30.046	30.379
D12	hsa-miR-499a-5p	GOI	35.887	Undetermined	Undetermined	38.223	36.367	Undetermined	Undetermined	Undetermined	Undetermined	Undetermined	Undetermined	Undetermined	Undetermined	35.765	34.488	Undetermined	36.529	Undetermined	Undetermined	Undetermined	35.22	37.112	Undetermined	Undetermined
D13	hsa-miR-196a-5p	GOI	36.321	38.051	37.691	36.281	Undetermined	35.699	38.054	38.535	34.719	36.313	Undetermined	Undetermined	36.18	34.862	31.785	37.022	33.796	Undetermined	37.027	34.956	34.38	35.001	35.4	33.458
D14	hsa-miR-888-5p	GOI	Undetermined	Undetermined	Undetermined	Undetermined	Undetermined	Undetermined	Undetermined	Undetermined	Undetermined	Undetermined	Undetermined	Undetermined	Undetermined	Undetermined	Undetermined	Undetermined	Undetermined	Undetermined	Undetermined	Undetermined	Undetermined	Undetermined	Undetermined	Undetermined
D15	hsa-miR-330-3p	GOI	Undetermined	33.959	33.55	Undetermined	31.914	33.864	Undetermined	33.375	35.437	33.331	36.509	Undetermined	36.985	29.608	34.518	33.432	34.409	35.543	34.457	36.116	34.025	33.755	33.528	34.932
D16	hsa-miR-570-3p	GOI	35.44	38.621	36.664	34.819	33.442	36.951	Undetermined	33.955	36.237	33.249	Undetermined	Undetermined	Undetermined	32.542	36.215	35.718	35.34	Undetermined	38.731	Undetermined	37.274	33.462	34.351	Undetermined
D17	hsa-miR-518c-3p	GOI	34.984	34.03	35.289	34.258	33.426	34.55	28.955	32.95	31.005	32.514	33.678	Undetermined	33.666	33.319	31.764	36.193	33.142	35.842	35.855	34.115	32.967	31.88	33.716	33.114
D18	hsa-miR-200a-3p	GOI	33.606	35.724	34.882	34.269	31.682	33.768	35.974	35.282	32.4	34.67	35.947	Undetermined	33.775	33.416	32.207	34.585	31.996	Undetermined	34.659	33.001	32.735	34.903	35.25	37.26
D19	hsa-miR-188-5p	GOI	36.977	Undetermined	36.94	35.137	35.537	34.991	36.581	Undetermined	36.529	33.816	37.345	Undetermined	34.67	32.893	32.801	34.273	34.211	36.252	34.966	35.974	33.118	34.809	36.361	Undetermined
D20	hsa-miR-26a-5p	GOI	27.276	27.204	26.967	28.764	26.295	26.62	28.92	26.812	27.972	25.749	28.046	30.805	28.472	23.017	25.717	26.906	27.208	29.325	26.729	26.371	26.228	25.819	26.995	27.772
D21	hsa-miR-99b-5p	GOI	30.049	29.966	30.088	31.447	29.132	29.501	31.691	29.984	29.609	28.764	31.241	32.583	31.539	26.684	28.279	29.856	29.756	32.624	29.689	30.255	28.331	28.752	30.451	30.005
D22	hsa-miR-431-5p	GOI	30.466	29.729	29.868	30.844	28.911	30.68	32.787	29.222	30.587	29.094	30.775	34.425	30.85	25.787	28.989	29.402	30.662	32.633	29.957	28.818	29.091	28.788	30.363	30.921
D23	hsa-miR-23b-3p	GOI	26.085	26.127	26.058	27.237	25.091	25.786	27.934	25.375	26.63	25.042	26.82	29.852	26.782	21.971	24.679	25.675	24.864	27.776	25.654	25.155	24.642	25.048	26.123	26.073
D24	hsa-miR-367-3p	GOI	Undetermined	Undetermined	Undetermined	Undetermined	Undetermined	Undetermined	Undetermined	Undetermined	Undetermined	Undetermined	Undetermined	Undetermined	Undetermined	Undetermined	Undetermined	Undetermined	Undetermined	Undetermined	Undetermined	Undetermined	Undetermined	Undetermined	Undetermined	Undetermined
E1	hsa-miR-505-3p	GOI	30.162	30.919	32.145	30.595	28.637	30.877	32.288	30.78	29.948	29.531	30.671	34.279	31.502	27.258	29.514	29.792	28.533	32.607	30.22	29.619	29.045	28.842	30.489	30.898
E2	hsa-miR-18a-5p	GOI	27.758	27.303	28.657	26.65	25.51	27.181	29.218	27.408	26.065	26.395	27.648	31.539	29.059	23.49	26.644	26.14	26.141	29.551	27.593	26.901	26.62	25.481	27.036	27.076
E3	hsa-miR-92a-3p	GOI	23.515	24.35	25.335	22.961	21.989	23.813	26.094	23.762	22.762	22.972	23.882	28.539	24.607	21.389	22.315	23.205	22.773	26.142	23.606	22.882	23.169	22.17	23.693	23.246
E4	hsa-miR-500a-5p	GOI	34.815	35.673	36.52	34.046	32.93	34.109	37.353	34.082	34.255	34.094	35.126	39.424	36.33	32.012	33.069	35.032	33.857	38.894	36.229	36.659	34.293	33.61	34.774	34.172
E5	hsa-miR-887-3p	GOI	36.526	39.335	36.49	Undetermined	34.644	35.895	37.303	Undetermined	34.707	35.619	38.014	Undetermined	36.566	35.321	34.147	36.509	33.627	Undetermined	Undetermined	Undetermined	33.875	38.173	Undetermined	34.591
E6	hsa-miR-491-3p	GOI	36.14	Undetermined	Undetermined	38.331	39.755	Undetermined	Undetermined	35.445	Undetermined	Undetermined	Undetermined	Undetermined	Undetermined	34.794	35.721	38.069	37.391	Undetermined	Undetermined	Undetermined	35.882	37.664	Undetermined	Undetermined
E7	hsa-miR-423-3p	GOI	28.661	28.415	29.965	28.07	26.727	28.288	32.258	28.383	28.09	27.222	29.044	33.393	30.529	24.876	27.365	27.377	27.482	31.321	28.029	28.052	27.544	27.031	28.305	28.549
E8	hsa-miR-126-3p	GOI	23.952	24.425	25.086	25.226	22.974	23.592	24.496	23.851	22.984	22.574	24.328	27.905	24.828	19.927	22.389	22.803	22.503	25.537	23.275	22.7	22.147	22.255	23.751	23.592
E9	hsa-miR-421	GOI	30.836	31.41	31.188	31.156	29.738	30.838	32.551	30.087	30.463	30.445	31.199	34.875	31.908	26.772	29.572	30.556	30.258	33.764	31.276	30.417	29.341	29.098	30.57	31.201
E10	hsa-miR-376b-3p	GOI	33.483	33.222	32.629	33.662	31.003	33.555	35.637	31.816	33.065	31.746	32.755	36.36	32.958	28.118	31.218	31.788	33.452	33.475	31.766	30.647	31.939	31.643	33.633	33.111
E11	hsa-miR-302c-3p	GOI	Undetermined	Undetermined	Undetermined	Undetermined	Undetermined	Undetermined	Undetermined	Undetermined	Undetermined	Undetermined	Undetermined	Undetermined	Undetermined	Undetermined	Undetermined	Undetermined	Undetermined	Undetermined	Undetermined	Undetermined	Undetermined	Undetermined	Undetermined	Undetermined
E12	hsa-miR-625-3p	GOI	33.101	33.009	32.219	32.812	31.346	32.771	34.429	30.637	33.417	32.076	34.1	35.56	34.137	30.545	32.186	33.373	32.208	33.982	32.851	32.071	32.982	30.771	33.471	33.186
E13	hsa-miR-339-5p	GOI	29.942	29.794	30.409	32.207	28.861	29.692	32.143	28.806	31.59	28.826	31.307	33.353	32.352	25.61	29.078	28.912	30.635	33.906	29.648	29.345	28.478	28.521	30.426	31.225
E14	hsa-miR-873-5p	GOI	Undetermined	Undetermined	Undetermined	Undetermined	Undetermined	Undetermined	Undetermined	39.639	Undetermined	Undetermined	Undetermined	Undetermined	Undetermined	Undetermined	Undetermined	36.621	35.825	36.299	Undetermined	34.79	Undetermined	Undetermined	Undetermined	Undetermined
E15	hsa-miR-323a-3p	GOI	29.053	28.761	30.098	30.47	28.207	30.668	33.203	29.126	30.411	29.947	31.108	34.614	30.942	26.757	29.248	29.996	30.482	31.994	29.968	28.538	29.403	29.417	29.814	30.317
E16	hsa-miR-181d-5p	GOI	36.249	35.536	35.281	Undetermined	34.473	33.935	36.967	34.445	35.397	32.89	35.773	38.79	37.022	31.795	34.163	34.011	34.973	36.168	34.312	34.959	34.068	35.355	35.601	35.989
E17	hsa-miR-125a-5p	GOI	28.126	28.427	28.903	29.603	27.119	27.656	29.398	28.162	27.247	26.642	29.212	32.109	29.75	25.404	27.09	28.262	27.597	30.583	28.247	27.825	27.003	27.439	28.614	28.209
E18	hsa-miR-129-5p	GOI	Undetermined	Undetermined	Undetermined	Undetermined	38.099	Undetermined	Undetermined	Undetermined	38.149	Undetermined	Undetermined	Undetermined	Undetermined	Undetermined	Undetermined	Undetermined	Undetermined	Undetermined	36.348	Undetermined	Undetermined	38.446	Undetermined	Undetermined
E19	hsa-miR-492	GOI	Undetermined	Undetermined	Undetermined	Undetermined	Undetermined	Undetermined	Undetermined	Undetermined	Undetermined	Undetermined	Undetermined	Undetermined	Undetermined	Undetermined	Undetermined	Undetermined	Undetermined	Undetermined	Undetermined	Undetermined	Undetermined	Undetermined	Undetermined	Undetermined
E20	hsa-miR-20a-5p	GOI	24.176	23.9	24.029	22.726	21.852	23.717	25.956	23.081	22.581	22.864	24.099	28.042	24.859	20.372	22.839	22.87	22.225	25.813	23.971	23.626	22.822	21.838	23.572	23.553
E21	hsa-miR-374b-5p	GOI	29.541	29.455	29.564	30.368	28.237	28.83	31.084	28.003	29.584	27.9	30.046	32.881	30.406	24.567	27.65	28.37	29.275	31.749	28.398	28.288	27.624	27.486	29.306	29.196
E22	hsa-miR-302d-3p	GOI	Undetermined	Undetermined	Undetermined	Undetermined	Undetermined	Undetermined	Undetermined	Undetermined	Undetermined	Undetermined	Undetermined	Undetermined	Undetermined	Undetermined	Undetermined	Undetermined	Undetermined	Undetermined	Undetermined	Undetermined	Undetermined	Undetermined	Undetermined	Undetermined
E23	hsa-miR-346	GOI	35.679	Undetermined	38.037	Undetermined	38.895	Undetermined	36.109	38.078	39.399	Undetermined	Undetermined	Undetermined	39.994	Undetermined	34.116	Undetermined	Undetermined	Undetermined	Undetermined	Undetermined	Undetermined	Undetermined	36.92	38.83
E24	hsa-miR-151a-3p	GOI	28.91	29.011	28.749	28.966	27.221	28.389	30.79	27.388	29.039	27.527	29.218	32.627	29.548	24.453	27.208	29.144	28.05	31.544	28.586	27.825	26.773	27.246	28.986	28.595
F1	hsa-miR-493-3p	GOI	32.682	31.238	32.5	32.012	30.443	31.591	35.335	31.173	31.489	30.368	32.04	36.841	32.934	27.044	30.275	30.968	31.439	33.603	31.35	30.325	30.531	29.796	31.282	31.977
F2	hsa-miR-122-5p	GOI	23.225	27.157	26.49	25.462	20.739	23.691	27.849	24.276	22.758	25.009	25.76	28.664	24.019	23.256	23.616	23.944	23.627	25.836	25.12	21.31	23.053	23.693	22.778	20.886
F3	hsa-miR-99a-3p	GOI	39.115	35.731	Undetermined	Undetermined	33.07	Undetermined	Undetermined	Undetermined	34.422	33.911	36.683	Undetermined	35.295	Undetermined	Undetermined	34.964	34.036	Undetermined	35.383	Undetermined	35.06	34.302	Undetermined	Undetermined
F4	hsa-miR-361-5p	GOI	27.201	27.862	28.844	28.3	26.372	27.554	29.481	27.305	27.762	26.678	27.865	31.174	28.549	23.783	26.56	27.058	26.748	29.81	27.396	26.821	25.852	26.848	27.532	27.58
F5	hsa-miR-202-3p	GOI	29.307	29.525	33.849	34.569	30.736	35.894	34.697	34.323	32.848	38.464	36.474	36.701	34.773	33.17	34.339	32.607	31.948	32.568	33.481	31.944	30.418	32.626	30.055	33.413
F6	hsa-miR-125b-5p	GOI	26.72	27.584	27.894	27.84	24.691	25.945	28.585	26.304	25.117	25.784	26.726	31.095	27.909	25.713	25.667	25.577	24.566	28.057	28.17	26.443	25.326	25.93	26.84	26.141
F7	hsa-miR-503-5p	GOI	33.966	33.298	35.095	34.766	Undetermined	Undetermined	34.583	33.002	32.723	33.124	Undetermined	37.64	Undetermined	29.832	34.495	32.947	34.245	Undetermined	34.122	Undetermined	33.421	31.907	34.332	34.304
F8	hsa-miR-204-5p	GOI	33.689	34.407	34.953	34.011	31.015	32.445	33.165	31.697	30.047	32.104	33.611	39.424	33.866	31.427	31.107	30.64	28.973	34.316	35.263	32.105	29.472	32.374	36.657	31.799
F9	hsa-miR-30d-5p	GOI	25.572	25.699	27.153	25.386	24.308	25.943	27.052	25.485	25.196	24.719	26.214	30.137	26.389	21.996	24.607	25.393	24.728	27.856	25.721	24.724	24.153	24.186	25.388	25.362
F10	hsa-miR-301a-3p	GOI	30.03	29.329	30.545	30.399	28.16	29.505	31.372	28.942	28.215	28.133	29.943	32.563	31.388	24.947	27.743	28.412	28.515	31.227	28.721	28.58	28.255	27.345	29.34	29.335
F11	hsa-miR-362-5p	GOI	36.776	36.375	38.034	37.11	35.829	35.618	37.845	35.329	36.294	35.192	37.667	38.897	36.77	32.235	33.404	35.724	35.303	37.747	36	35.198	34.887	35.445	35.524	36.155
F12	hsa-miR-30b-3p	GOI	Undetermined	38.285	Undetermined	Undetermined	Undetermined	Undetermined	Undetermined	Undetermined	Undetermined	Undetermined	Undetermined	Undetermined	Undetermined	36.242	38.319	Undetermined	Undetermined	Undetermined	37.547	Undetermined	Undetermined	Undetermined	Undetermined	Undetermined
F13	hsa-miR-654-5p	GOI	32.155	31.438	32.963	32.748	31.311	32.156	36.793	31.724	32.813	30.586	33.34	39.095	33.125	27.849	30.977	32.296	32.403	34.6	31.728	30.901	31.841	30.976	32.153	32.93
F14	hsa-miR-545-3p	GOI	34.582	36.175	37.654	38.499	37.417	35.263	39.684	35.855	38.17	34.282	Undetermined	37.559	Undetermined	32.449	35.247	35.632	35.61	37.244	36.689	Undetermined	37.009	34.551	36.739	36.614
F15	hsa-miR-29b-2-5p	GOI	35.925	34.688	36.973	34.079	Undetermined	36.012	Undetermined	33.185	33.372	33.392	Undetermined	Undetermined	Undetermined	32.173	34.58	34.091	Undetermined	Undetermined	Undetermined	Undetermined	33.794	32.69	35.688	34.434
F16	hsa-miR-491-5p	GOI	32.825	33.371	33.28	33.495	31.61	33.54	34.665	32.11	33.74	31.605	33.87	39.282	34.564	29.164	31.813	32.43	34.427	Undetermined	32.743	32.768	32.678	33.778	33.058	33.858
F17	hsa-miR-92b-3p	GOI	34.168	34.929	35.133	34.619	31.689	33.145	35.278	33.757	33.62	31.871	34.658	Undetermined	35.192	33.805	32.61	34.986	33.471	36.306	34.735	32.842	32.969	32.633	33.621	31.925
F18	hsa-miR-665	GOI	36.544	Undetermined	38.424	Undetermined	Undetermined	Undetermined	Undetermined	Undetermined	Undetermined	35.887	Undetermined	Undetermined	36.703	Undetermined	38.222	Undetermined	37.227	Undetermined	39.069	Undetermined	Undetermined	Undetermined	35.9	32.964
F19	hsa-miR-506-3p	GOI	Undetermined	Undetermined	Undetermined	Undetermined	Undetermined	Undetermined	Undetermined	Undetermined	Undetermined	Undetermined	Undetermined	Undetermined	Undetermined	Undetermined	Undetermined	Undetermined	Undetermined	Undetermined	Undetermined	Undetermined	Undetermined	Undetermined	Undetermined	37.231
F20	hsa-miR-363-3p	GOI	29.756	29.862	30.059	28.366	27.234	29.861	31.57	30.06	28.892	28.701	29.825	33.981	30.433	27.023	27.833	28.709	28.809	31.245	29.369	30.231	28.484	27.384	29.641	29.322
F21	hsa-miR-132-3p	GOI	30.502	31.283	31.719	31.144	29.176	30.599	33.636	31.606	30.325	30.003	31.442	34.515	31.053	27.461	29.423	29.984	29.633	32.5	29.844	30.338	28.487	29.15	30.615	29.886
F22	hsa-miR-651-5p	GOI	Undetermined	36.613	Undetermined	35.765	35.608	37.054	Undetermined	35.701	37.146	38.53	36.649	Undetermined	39.493	33.244	34.695	35.538	33.928	Undetermined	36.497	35.691	34.265	34.946	38.694	34.623
F23	hsa-miR-628-3p	GOI	33.836	31.464	34.054	32.176	29.537	31.905	36.091	34.401	33.01	26.366	33.914	33.916	32.298	28.953	31.435	32.986	32.445	34.838	33.534	33.664	30.419	32.173	33.018	32.643
F24	hsa-miR-432-5p	GOI	29.665	28.583	29.037	29.872	27.714	29.435	32.167	28.962	29.928	28.362	29.71	32.594	29.852	24.78	28.627	29.239	29.922	31.493	29.432	28.275	28.09	28.205	29.309	29.589
G1	hsa-miR-154-3p	GOI	36.132	37.244	36.464	37.396	35.363	35.728	38.638	34.337	38.446	36.645	38.851	38.957	36.774	32.8	35.411	35.662	37.906	37.096	34.237	34.324	37.61	36.472	36.2	Undetermined
G2	hsa-miR-27a-3p	GOI	28.348	28.908	28.27	29.744	27.18	27.746	29.134	27.669	31.308	27.185	28.469	32.242	28.826	23.941	26.332	27.346	26.413	29.402	27.537	26.683	27.309	26.942	28.649	28.365
G3	hsa-miR-376c-3p	GOI	27.656	27.376	26.821	27.981	26.109	27.595	28.767	26.561	28.514	26.424	27.986	31.436	28.011	23.144	26.11	26.452	27.508	28.956	26.93	25.92	26.58	26.012	27.795	27.819
G4	hsa-miR-940	GOI	Undetermined	38.964	Undetermined	36.073	34.746	39.18	38.621	Undetermined	Undetermined	Undetermined	Undetermined	Undetermined	Undetermined	Undetermined	Undetermined	35.484	Undetermined	Undetermined	34.1	35.858	Undetermined	Undetermined	Undetermined	37.949
G5	hsa-miR-22-5p	GOI	33.268	33.015	33.236	32.954	31.46	33.359	34.877	32.174	35.869	31.516	33.671	Undetermined	34.111	29.705	31.688	32.359	31.993	35.418	32.618	36.577	31.573	31.762	33.155	33.688
G6	hsa-miR-224-5p	GOI	34.018	33.478	34.396	35.247	33.253	35.177	37.642	32.757	36.774	32.307	34.87	Undetermined	35.421	28.915	34.625	35.415	34.039	35.949	33.855	31.955	33.024	32.947	33.972	32.947
G7	hsa-miR-885-5p	GOI	32.216	34.901	33.499	32.989	29.372	31.86	Undetermined	31.628	32.011	31.979	33.187	36.628	32.119	33.331	30.862	32.363	31.846	34.344	31.663	29.861	31.7	34.198	32.163	32.881
G8	hsa-miR-320a	GOI	25.914	26.176	26.061	25.534	24.427	25.669	27.001	24.912	26.387	24.726	26.048	29.693	26.44	22.315	24.504	25.565	24.419	27.632	25.317	24.969	23.284	24.056	25.609	24.945
G9	hsa-miR-18b-5p	GOI	28.367	27.648	28.598	26.981	25.72	27.504	29.216	28.683	26.673	26.489	28.425	31.489	28.915	24.515	26.815	26.829	27	30.25	28.199	27.226	26.71	26.773	27.629	28.796
G10	hsa-miR-187-3p	GOI	33.817	36.362	Undetermined	Undetermined	Undetermined	38.457	37.351	Undetermined	34.312	Undetermined	Undetermined	Undetermined	Undetermined	31.718	Undetermined	35.664	37.858	Undetermined	34.021	Undetermined	36.959	Undetermined	Undetermined	34.134
G11	hsa-miR-516b-5p	GOI	34.965	34.919	36.568	35.317	33.476	34.108	30.185	33.598	33.761	33.611	34.13	Undetermined	35.694	33.275	33.923	35.688	35.132	38.019	33.836	34.939	34.625	36.243	34.897	33.596
G12	hsa-miR-302c-5p	GOI	Undetermined	Undetermined	Undetermined	Undetermined	Undetermined	Undetermined	Undetermined	Undetermined	Undetermined	Undetermined	Undetermined	Undetermined	Undetermined	Undetermined	Undetermined	Undetermined	Undetermined	Undetermined	Undetermined	Undetermined	Undetermined	Undetermined	Undetermined	Undetermined
G13	hsa-miR-548b-3p	GOI	Undetermined	Undetermined	Undetermined	Undetermined	38.484	38.966	Undetermined	Undetermined	Undetermined	Undetermined	Undetermined	Undetermined	37.169	Undetermined	Undetermined	Undetermined	Undetermined	Undetermined	Undetermined	38.692	Undetermined	38.128	Undetermined	Undetermined
G14	hsa-miR-186-5p	GOI	32.676	32.914	33.296	31.454	30.551	31.705	33.841	32.554	31.563	31.542	32.538	36.453	32.57	29.049	30.73	31.236	30.306	34.58	32.854	31.536	31.362	31.13	32.234	31.779
G15	hsa-miR-199a-5p	GOI	30.998	31.497	31.783	32.478	29.827	30.991	33.579	30.305	31.925	29.875	32.914	35.87	32.741	27.206	32.283	30.1	31.032	32.851	30.801	30.287	29.926	29.786	31.309	31.378
G16	hsa-miR-155-5p	GOI	31.189	31.68	32.258	32.757	29.74	31.272	33.034	30.732	30.276	29.884	31.986	34.788	32.509	27.585	29.756	29.956	29.935	32.445	30.706	30.133	29.666	29.596	30.293	30.682
G17	hsa-miR-107	GOI	27.837	27.524	28.211	28.716	26.436	27.147	29.555	27.8	28.064	26.218	28.605	31.329	29.886	23.622	25.882	27.573	27.763	30.473	27.582	27.222	26.784	26.417	27.498	27.771
G18	hsa-miR-302b-3p	GOI	Undetermined	Undetermined	Undetermined	Undetermined	Undetermined	Undetermined	Undetermined	Undetermined	Undetermined	Undetermined	Undetermined	Undetermined	Undetermined	Undetermined	Undetermined	Undetermined	Undetermined	Undetermined	Undetermined	Undetermined	Undetermined	Undetermined	Undetermined	Undetermined
G19	hsa-miR-662	GOI	Undetermined	Undetermined	Undetermined	Undetermined	Undetermined	Undetermined	Undetermined	Undetermined	Undetermined	Undetermined	Undetermined	Undetermined	Undetermined	Undetermined	Undetermined	Undetermined	Undetermined	Undetermined	Undetermined	Undetermined	Undetermined	Undetermined	Undetermined	Undetermined
G20	hsa-miR-519d-3p	GOI	34.752	33.413	32.711	31.887	30.448	31.741	28.081	32.174	29.379	30.411	31.059	Undetermined	32.129	31.141	30.474	33.186	30.441	33.532	32.901	31.252	30.627	30.787	32.469	31.863
G21	hsa-miR-485-3p	GOI	30.513	30.195	29.991	31.257	28.962	30.005	32.103	29.07	30.853	28.803	30.739	34.678	31.713	27.581	28.557	29.443	31.7	32.573	29.418	28.524	30.194	28.574	30.511	30.327
G22	hsa-miR-200b-3p	GOI	32.059	34.613	33.933	33.768	30.576	31.73	36.52	32.064	30.537	30.981	33.836	36.517	32.235	29.534	30.622	32.746	30.253	34.241	32.424	32.733	29.638	31.845	33.365	31.826
G23	hsa-miR-337-3p	GOI	31.381	30.45	31.42	32.104	29.332	30.955	35.438	30.273	31.781	29.604	31.869	34.788	31.413	26.77	29.875	31.091	31.294	33.391	31.061	29.827	30.016	29.803	31.405	31.417
G24	hsa-miR-494-3p	GOI	37.893	37.226	38.121	Undetermined	34.507	35.795	38.718	35.584	Undetermined	35.451	36.948	Undetermined	36.177	32.092	34.648	35.981	36.192	38.285	34.972	35.899	38.235	39.221	36.617	Undetermined
H1	hsa-miR-371a-3p	GOI	Undetermined	37.444	Undetermined	Undetermined	Undetermined	Undetermined	35.182	Undetermined	34.42	Undetermined	37.416	Undetermined	Undetermined	Undetermined	Undetermined	Undetermined	Undetermined	Undetermined	Undetermined	Undetermined	34.589	36.69	Undetermined	34.84
H2	hsa-miR-637	GOI	Undetermined	Undetermined	Undetermined	Undetermined	Undetermined	Undetermined	Undetermined	Undetermined	Undetermined	Undetermined	Undetermined	Undetermined	Undetermined	Undetermined	Undetermined	Undetermined	Undetermined	Undetermined	Undetermined	Undetermined	Undetermined	Undetermined	Undetermined	Undetermined
H3	hsa-miR-144-3p	GOI	29.067	28.784	29.875	27.251	28.521	30.695	31.144	30.127	29.228	28.845	30.237	34.176	29.017	26.451	26.523	28.268	26.352	29.553	27.993	28.184	28.111	26.287	28.333	27.762
H4	hsa-miR-16-1-3p	GOI	34.371	35.759	34.859	35.63	32.593	38.443	35.832	32.865	34.102	34.198	35.195	35.938	Undetermined	31.552	33.449	34.293	33.414	Undetermined	36.821	Undetermined	33.873	32.208	Undetermined	33.897
H5	hsa-miR-631	GOI	39.92	Undetermined	Undetermined	Undetermined	Undetermined	Undetermined	Undetermined	Undetermined	Undetermined	Undetermined	Undetermined	Undetermined	Undetermined	Undetermined	Undetermined	Undetermined	Undetermined	Undetermined	Undetermined	Undetermined	Undetermined	Undetermined	Undetermined	Undetermined
H6	hsa-miR-34c-5p	GOI	35.94	Undetermined	Undetermined	Undetermined	Undetermined	Undetermined	Undetermined	38.185	Undetermined	34.822	38.304	Undetermined	Undetermined	Undetermined	Undetermined	Undetermined	Undetermined	Undetermined	Undetermined	Undetermined	Undetermined	Undetermined	Undetermined	Undetermined
H7	hsa-miR-211-5p	GOI	Undetermined	Undetermined	37.821	37.276	39.048	Undetermined	Undetermined	Undetermined	Undetermined	36.937	37.688	Undetermined	39.368	36.138	34.292	36.587	34.706	Undetermined	35.963	38.211	Undetermined	Undetermined	Undetermined	Undetermined
H8	hsa-miR-454-3p	GOI	31.306	31.139	32.212	31.941	30.129	30.903	33.431	31.175	28.95	29.791	31.511	34.615	33.14	26.888	29.411	30.251	29.977	33.404	31.299	30.899	30.033	29.413	31.351	31.396
H9	hsa-let-7f-5p	GOI	28.68	28.367	30.628	30.229	27.664	28.849	31.041	29.128	30.011	27.292	30.202	32.5	30.931	24.647	27.673	28.582	28.803	32.041	28.548	28.454	27.503	27.876	28.973	30.253
H10	hsa-miR-30e-5p	GOI	26.268	26.291	27.632	25.792	24.267	26.13	28.335	26.345	25.752	25.367	26.691	30.607	27.272	22.756	25.088	25.618	25.108	28.187	26.309	25.777	24.807	24.577	26.223	26.099
H11	hsa-miR-34a-5p	GOI	31.846	33.975	35.21	35.69	30.689	32.543	35.832	32.531	32.443	32.021	33.362	Undetermined	33.709	30.971	31.794	32.913	31.913	35.559	33.8	31.44	31.386	31.8	33.37	31.869
H12	hsa-miR-663a	GOI	38.564	37.264	36.574	38.498	34.686	37.058	37.423	38.503	38.04	35.488	Undetermined	38.622	36.61	Undetermined	Undetermined	36.646	35.679	39.418	Undetermined	Undetermined	36.849	Undetermined	37.227	38.679
H13	hsa-miR-518e-3p	GOI	31.863	30.783	32.906	30.815	30.469	31.206	26.621	30.016	28.553	30.423	30.688	35.969	30.712	30.151	29.721	31.949	30.181	33.092	31.412	30.143	30.13	30.065	31.391	31.018
H14	hsa-miR-29b-3p	GOI	33.731	33.485	35.764	33.794	31.374	33.121	33.706	33.427	33.42	31.999	33.451	38.304	34.767	29.845	32.427	32.505	31.512	34.464	33.269	33.483	31.688	31.697	33.139	33.103
H15	hsa-miR-658	GOI	Undetermined	Undetermined	Undetermined	Undetermined	Undetermined	Undetermined	Undetermined	Undetermined	Undetermined	Undetermined	Undetermined	Undetermined	Undetermined	Undetermined	Undetermined	Undetermined	Undetermined	Undetermined	Undetermined	Undetermined	Undetermined	Undetermined	Undetermined	Undetermined
H16	hsa-miR-572	GOI	Undetermined	Undetermined	Undetermined	Undetermined	Undetermined	Undetermined	Undetermined	Undetermined	Undetermined	Undetermined	Undetermined	Undetermined	Undetermined	Undetermined	Undetermined	Undetermined	Undetermined	Undetermined	Undetermined	Undetermined	Undetermined	Undetermined	Undetermined	Undetermined
H17	hsa-miR-802	GOI	Undetermined	Undetermined	Undetermined	Undetermined	Undetermined	Undetermined	Undetermined	Undetermined	Undetermined	Undetermined	Undetermined	Undetermined	Undetermined	Undetermined	Undetermined	Undetermined	Undetermined	Undetermined	Undetermined	Undetermined	Undetermined	Undetermined	Undetermined	Undetermined
H18	hsa-miR-521	GOI	36.271	36.08	Undetermined	36.73	36.152	35.077	31.071	34.534	36.015	Undetermined	Undetermined	Undetermined	35.675	32.496	33.611	37.775	33.898	35.79	35.174	Undetermined	34.729	36.147	35.994	37.467
H19	hsa-miR-433-3p	GOI	30.867	30.556	32.052	32.255	29.942	31.935	34.997	31.831	31.37	30.808	32.666	37.889	33.488	28.31	31.746	31.901	32.887	34.527	32.118	30.74	30.067	31.243	30.967	32.199
H20	hsa-miR-660-5p	GOI	29.273	29.61	29.651	28.017	27.31	28.977	31.6	29.794	28.449	28.572	29.725	35.332	30.082	26.301	27.367	28.237	27.326	30.818	28.263	28.124	26.727	27.232	29.315	28.61
H21	hsa-let-7c-5p	GOI	30.075	30.053	30.485	31.182	28.809	29.227	32.016	30.729	29.132	28.712	30.914	33.861	31.572	26.697	28.907	30.175	28.114	32.596	30.022	29.736	28.99	29.558	30.304	29.838
H22	hsa-miR-28-5p	GOI	29.531	29.167	30.357	30.73	28.415	29.055	32.113	30.13	30.914	27.877	30.299	32.944	30.791	24.68	28.148	28.781	30.153	31.725	28.707	28.663	27.918	27.947	29.6	30.312
H23	hsa-miR-324-5p	GOI	29.715	29.267	30.104	28.326	27.32	29.138	31.999	30.224	28.379	28.561	29.529	33.547	30.199	25.688	28.095	28.226	27.702	31.617	29.023	28.831	27.829	27.462	29.229	28.966
H24	hsa-miR-219a-5p	GOI	34.141	34.926	34.976	35.596	33.684	34.871	36.177	33.998	35.245	34.399	35.468	Undetermined	38.031	30.986	32.876	34.696	36.317	36.991	34.979	35.686	34.6	34.811	35.269	34.59
I1	hsa-miR-19b-3p	GOI	24.056	24.079	25.155	22.753	21.705	23.898	25.182	22.986	22.758	23.052	24.047	27.866	24.767	20.375	22.452	22.576	22.106	25.258	23.597	23.489	22.73	21.833	23.793	23.316
I2	hsa-miR-526b-5p	GOI	36.202	34.289	37.416	35.097	32.94	34.914	30.994	32.091	30.776	33.23	35.277	Undetermined	35.242	33.78	33.575	35.326	34.381	36.368	36.967	34.391	35.933	36.339	34.227	34.709
I3	hsa-miR-215-5p	GOI	29.468	30.134	30.888	28.443	26.78	29.481	31.477	28.7	28.222	29.353	30.021	34.076	29.061	26.915	27.643	28.627	27.389	30.286	28.941	27.71	28.184	27.519	29.694	28.957
I4	hsa-miR-30b-5p	GOI	28.44	28.311	30.093	30.461	27.452	28.158	29.45	27.078	28.509	27.232	29.182	31.888	29.48	23.439	25.958	26.965	27.432	29.964	27.319	26.756	26.801	26.822	28.382	28.76
I5	hsa-miR-184	GOI	Undetermined	37.63	Undetermined	Undetermined	36.589	Undetermined	Undetermined	Undetermined	Undetermined	Undetermined	Undetermined	Undetermined	Undetermined	Undetermined	Undetermined	Undetermined	37.067	Undetermined	Undetermined	Undetermined	38.222	Undetermined	37.149	Undetermined
I6	hsa-miR-422a	GOI	Undetermined	Undetermined	Undetermined	Undetermined	Undetermined	Undetermined	Undetermined	Undetermined	Undetermined	Undetermined	Undetermined	Undetermined	Undetermined	Undetermined	Undetermined	Undetermined	Undetermined	Undetermined	Undetermined	Undetermined	Undetermined	Undetermined	Undetermined	Undetermined
I7	hsa-miR-199a-3p	GOI	28.441	28.716	29.594	29.226	26.776	27.756	30.386	26.738	28.904	27.118	29.131	32.634	29.566	24.719	27.244	27.345	27.766	29.824	27.894	27.884	27.114	27.293	28.949	28.18
I8	hsa-miR-335-5p	GOI	32.642	32.96	33.08	33.477	31.1	31.773	32.943	30.919	32.734	31.25	32.983	35.433	32.371	29.114	30.426	33.184	31.233	33.835	32.166	31.483	30.692	31.078	32.409	31.607
I9	hsa-miR-519a-3p	GOI	32.91	31.503	32.685	31.974	30.966	31.698	27.301	31.745	29.614	31.38	31.45	Undetermined	31.572	30.433	30.554	33.744	30.74	33.589	32.094	31.171	30.605	31.244	32.096	32.196
I10	hsa-miR-21-5p	GOI	24.831	25.334	24.876	25.215	23.424	24.793	26.548	25.221	24.736	24.153	25.699	29.237	25.878	20.681	22.995	24.243	22.907	26.229	23.686	23.355	22.681	22.985	24.829	24.45
I11	hsa-miR-129-2-3p	GOI	Undetermined	Undetermined	Undetermined	Undetermined	Undetermined	Undetermined	Undetermined	Undetermined	Undetermined	Undetermined	Undetermined	Undetermined	Undetermined	Undetermined	Undetermined	Undetermined	Undetermined	Undetermined	Undetermined	Undetermined	38.378	Undetermined	Undetermined	Undetermined
I12	hsa-miR-26b-5p	GOI	30.061	30.055	29.672	30.156	28.498	29.127	31.217	29.377	29.481	28.894	30.757	33.011	31.173	26.03	28.358	29.843	28.559	31.755	30.001	29.786	29.284	28.415	29.772	30.355
I13	hsa-miR-214-3p	GOI	30.546	31.834	30.603	31.747	28.853	30.25	32.618	30.248	30.608	29.454	31.058	34.901	31.651	29.914	29.767	30.516	29.479	30.98	29.931	31.205	29.249	29.664	31.516	29.763
I14	hsa-miR-32-5p	GOI	33.759	34.332	33.092	32.608	31.808	33.142	36.58	33.229	33.325	32.366	33.647	35.918	32.953	30.545	31.008	32.77	30.681	34.78	32.302	33.335	31.161	31.109	33.596	33.01
I15	hsa-miR-324-3p	GOI	30.122	30.364	30.023	28.667	27.715	29.933	31.827	29.346	28.981	29.202	30.241	34.04	30.631	26.813	28.356	28.52	28.201	32.789	31.037	29.683	28.506	28.71	30.607	29.925
I16	hsa-miR-488-3p	GOI	Undetermined	Undetermined	Undetermined	Undetermined	Undetermined	Undetermined	Undetermined	Undetermined	Undetermined	Undetermined	Undetermined	Undetermined	Undetermined	Undetermined	37.181	Undetermined	Undetermined	Undetermined	Undetermined	Undetermined	36.745	Undetermined	Undetermined	Undetermined
I17	hsa-miR-371a-5p	GOI	38.266	38.496	Undetermined	Undetermined	Undetermined	Undetermined	38.068	Undetermined	39.255	Undetermined	Undetermined	Undetermined	Undetermined	Undetermined	Undetermined	Undetermined	Undetermined	Undetermined	Undetermined	Undetermined	Undetermined	Undetermined	Undetermined	Undetermined
I18	hsa-miR-455-5p	GOI	34.766	34.555	34.788	34.507	32.571	33.663	37.277	34.885	32.761	31.553	34.256	Undetermined	34.247	35.146	31.47	33.957	33.021	34.208	35.324	36.392	32.232	32.022	33.031	30.797
I19	hsa-miR-891a-5p	GOI	Undetermined	Undetermined	Undetermined	Undetermined	Undetermined	Undetermined	Undetermined	Undetermined	Undetermined	Undetermined	35.96	Undetermined	Undetermined	Undetermined	Undetermined	Undetermined	Undetermined	Undetermined	Undetermined	Undetermined	Undetermined	Undetermined	Undetermined	Undetermined
I20	hsa-miR-549a	GOI	Undetermined	Undetermined	Undetermined	Undetermined	Undetermined	Undetermined	Undetermined	Undetermined	Undetermined	Undetermined	Undetermined	Undetermined	Undetermined	Undetermined	Undetermined	Undetermined	38.08	Undetermined	Undetermined	Undetermined	Undetermined	Undetermined	Undetermined	Undetermined
I21	hsa-miR-205-5p	GOI	32.02	34.46	33.166	32.075	30.855	30.699	32.23	34.981	28.416	30.784	31.485	36.805	33.838	32.568	30.061	31.924	26.931	31.98	30.459	32.594	30.316	29.954	32.405	32.519
I22	hsa-miR-518b	GOI	36.904	35.902	37.633	37.128	35.03	36.038	31.49	36.029	33.417	33.99	34.926	Undetermined	36.124	37.111	33.94	38.413	35.163	39.194	37.16	36.31	36.787	35.107	35.769	35.566
I23	hsa-miR-19a-3p	GOI	25.353	25.203	26.246	23.907	22.885	24.899	26.481	26.633	24.172	24.217	25.386	28.405	25.827	21.993	23.399	24.002	23.425	26.207	24.854	24.712	23.844	23.267	25.1	24.799
I24	hsa-miR-150-5p	GOI	25.192	26.602	27.711	26.991	23.686	25.32	27.232	27.631	25.973	24.537	25.97	29.256	26.242	21.523	24.292	25.348	24.07	26.681	25.735	26.547	24.275	25.302	25.796	26.702
J1	hsa-miR-15a-5p	GOI	26.247	26.205	27.108	25.119	24.197	26.068	28.211	25.813	25.791	25.564	26.48	30.781	27.03	22.735	24.493	25.893	24.382	28.385	25.629	26.128	25.22	24.303	25.926	26.077
J2	hsa-let-7d-3p	GOI	27.388	27.996	28.367	27.801	26.393	27.556	30.266	27.307	27.989	26.769	28.483	31.646	28.858	24.637	27.092	27.032	26.987	29.999	27.748	27.284	26.606	26.63	27.783	27.633
J3	hsa-miR-608	GOI	Undetermined	Undetermined	Undetermined	Undetermined	Undetermined	37.319	Undetermined	Undetermined	Undetermined	Undetermined	Undetermined	Undetermined	Undetermined	Undetermined	Undetermined	Undetermined	Undetermined	Undetermined	Undetermined	Undetermined	Undetermined	Undetermined	Undetermined	Undetermined
J4	hsa-miR-671-5p	GOI	36.965	39.463	Undetermined	Undetermined	35.522	36.965	38.966	37.266	Undetermined	38.56	Undetermined	Undetermined	39.544	34.283	39.278	38.065	35.448	38.903	Undetermined	38.742	35.884	36.329	35.717	39.303
J5	hsa-miR-497-5p	GOI	33.927	34.793	33.854	34.572	30.912	33.836	35.205	33.225	34.39	32.353	34.469	37.072	Undetermined	31.538	32.284	32.103	31.919	35.213	32.814	33.963	31.37	32.793	33.501	32.659
J6	hsa-miR-877-5p	GOI	32.45	33.387	32.892	32.114	31.485	33.296	33.907	31.745	31.769	32.032	33.34	Undetermined	33.513	29.426	31.514	31.603	30.965	34.4	32.656	31.722	31.15	30.71	32.033	31.951
J7	hsa-miR-187-5p	GOI	Undetermined	Undetermined	Undetermined	Undetermined	Undetermined	Undetermined	Undetermined	Undetermined	Undetermined	Undetermined	Undetermined	Undetermined	39.096	Undetermined	Undetermined	Undetermined	Undetermined	Undetermined	Undetermined	Undetermined	Undetermined	Undetermined	Undetermined	Undetermined
J8	hsa-miR-10b-5p	GOI	29.607	30.478	30.775	30.91	28.871	29.752	31.027	29.39	28.802	28.896	30.388	34.486	31.597	29.189	28.7	29.201	27.802	31.642	29.936	29.21	28.071	28.935	29.59	29.257
J9	hsa-let-7i-5p	GOI	28.366	28.671	28.975	27.775	26.661	28.297	30.617	29.025	28.537	27.367	29.19	32.605	29.548	24.645	27.112	27.852	26.922	30.474	28.13	28.38	27.18	26.825	28.495	28.251
J10	hsa-miR-202-5p	GOI	29.913	29.519	32.777	36.368	30.551	35.875	35.704	35.761	36.265	34.262	36.689	39.027	35.412	34.56	33.723	31.342	33.641	31.956	35.667	32.083	30.708	32.742	30.6	Undetermined
J11	hsa-miR-652-3p	GOI	28.513	28.207	27.968	27.961	26.564	28.26	30.481	28.059	28.278	27.492	28.75	33.057	29.536	24.382	27.274	27.326	27.869	31.351	28.365	27.921	27.4	26.678	28.279	28.371
J12	hsa-miR-126-5p	GOI	28.267	28.356	27.979	29.043	27.174	27.322	28.21	27.364	27.351	26.872	28.393	32.038	28.668	24.531	26.791	27.931	25.945	29.824	27.491	26.882	26.467	26.726	28.154	27.718
J13	hsa-miR-30e-3p	GOI	31.688	31.854	31.734	32.714	30.583	31.254	31.34	30.678	31.249	30.18	32.404	35.153	33.001	27.361	30.266	31.636	30.4	33.252	31.503	30.727	30.45	30.554	31.595	31.63
J14	hsa-miR-181c-5p	GOI	35.491	38.924	35.906	36.441	34.371	39.04	37.017	39.908	37.542	35.989	36.943	Undetermined	38.695	33.928	34.487	36.109	34.888	37.278	35.969	34.24	35.108	37.171	36.48	Undetermined
J15	hsa-miR-9-3p	GOI	34.075	34.585	33.721	33.563	32.132	34.857	35.946	33.057	34.558	32.093	34.576	36.113	36.445	33.079	31.621	34.591	33.683	35.761	33.131	33.795	30.59	34.581	34.253	36.355
J16	hsa-miR-548c-3p	GOI	Undetermined	Undetermined	Undetermined	Undetermined	Undetermined	Undetermined	Undetermined	Undetermined	Undetermined	Undetermined	Undetermined	Undetermined	Undetermined	Undetermined	Undetermined	Undetermined	Undetermined	Undetermined	Undetermined	Undetermined	Undetermined	Undetermined	Undetermined	Undetermined
J17	hsa-miR-152-3p	GOI	28.904	29.332	29.12	29.957	27.617	28.55	30.785	29.79	28.987	27.662	29.291	33.309	29.936	25.665	27.291	28.363	27.452	29.803	28.701	28.14	26.423	27.391	29.128	27.964
J18	hsa-miR-93-5p	GOI	25.158	24.539	24.75	23.129	22.382	24.494	26.641	25.34	23.032	23.516	24.758	29.139	25.712	21.333	23.605	23.617	22.917	26.922	24.657	24.7	23.836	22.622	24.478	24.235
J19	hsa-miR-365a-3p	GOI	30.762	30.402	31.735	32.359	28.757	30.814	33.108	32.362	30.509	30.66	32.872	34.512	32.525	29.823	30.224	30.859	29.7	32.28	31.258	30.267	30.547	30.902	31.268	30.912
J20	hsa-miR-29c-3p	GOI	31.369	32.303	32.538	31.995	30.469	31.923	33.806	32.04	32.215	31.271	32.522	35.957	33.269	29.164	30.674	31.398	29.936	33.031	31.322	31.969	30.615	30.391	32.565	32.286
J21	hsa-miR-372-3p	GOI	37.799	34.123	Undetermined	Undetermined	Undetermined	35.136	32.981	Undetermined	32.484	34.701	35.977	Undetermined	36.249	34.508	Undetermined	Undetermined	Undetermined	Undetermined	Undetermined	Undetermined	35.896	Undetermined	Undetermined	39.411
J22	hsa-miR-133a-3p	GOI	34.966	35.292	35.111	34.976	34.069	35.443	36.392	36.567	33.93	33.472	38.311	Undetermined	37.889	30.976	36.089	35.035	33.097	35.36	35.987	36.578	35.276	34.622	34.079	35.286
J23	hsa-miR-124-3p	GOI	37.889	Undetermined	37.338	37.76	Undetermined	Undetermined	39.39	38.669	Undetermined	35.826	Undetermined	Undetermined	Undetermined	38.654	33.887	39.705	36.506	37.937	37.762	36.294	34.766	Undetermined	Undetermined	Undetermined
J24	hsa-miR-190a-5p	GOI	38.127	36.172	37.791	37.18	33.932	36.068	Undetermined	36.046	36.08	Undetermined	37.492	Undetermined	Undetermined	31.832	33.517	34.881	36.555	36.864	35.307	36.734	35.514	33.598	35.324	39.945
K1	hsa-miR-302a-3p	GOI	Undetermined	Undetermined	Undetermined	Undetermined	Undetermined	Undetermined	Undetermined	Undetermined	Undetermined	Undetermined	Undetermined	Undetermined	Undetermined	Undetermined	Undetermined	Undetermined	Undetermined	Undetermined	Undetermined	Undetermined	Undetermined	Undetermined	Undetermined	Undetermined
K2	hsa-miR-595	GOI	Undetermined	Undetermined	Undetermined	Undetermined	38.847	Undetermined	39.369	Undetermined	Undetermined	37.674	Undetermined	Undetermined	Undetermined	Undetermined	Undetermined	Undetermined	Undetermined	Undetermined	Undetermined	Undetermined	Undetermined	38.202	Undetermined	37.25
K3	hsa-miR-602	GOI	Undetermined	Undetermined	Undetermined	Undetermined	Undetermined	Undetermined	39.628	36.714	Undetermined	Undetermined	Undetermined	Undetermined	Undetermined	Undetermined	Undetermined	Undetermined	Undetermined	Undetermined	Undetermined	Undetermined	36.781	Undetermined	Undetermined	Undetermined
K4	hsa-miR-223-3p	GOI	21.647	21.73	23.147	22.831	20.894	21.669	23.527	21.126	22.307	20.862	22.252	24.946	22.913	16.857	20.326	20.888	21.777	23.506	21.856	20.83	20.808	20.467	21.622	21.929
K5	hsa-miR-627-5p	GOI	34.848	37.399	36.413	35.559	34.237	35.382	37.458	37.803	34.679	33.909	34.853	Undetermined	36.356	31.245	32.669	35.342	32.726	35.517	33.032	33.5	33.444	32.673	34.159	Undetermined
K6	hsa-miR-34b-3p	GOI	Undetermined	Undetermined	37.545	Undetermined	Undetermined	Undetermined	Undetermined	Undetermined	Undetermined	Undetermined	Undetermined	Undetermined	Undetermined	Undetermined	Undetermined	Undetermined	36.675	Undetermined	Undetermined	Undetermined	Undetermined	Undetermined	Undetermined	Undetermined
K7	hsa-miR-410-3p	GOI	30.117	29.99	31.518	31.013	28.699	30.923	32.59	29.851	30.719	30.099	30.979	36.173	30.903	26.65	29.498	29.962	30.721	32.634	30.191	29.195	28.836	29.253	30.434	30.744
K8	hsa-miR-17-5p	GOI	31.748	31.427	33.038	30.691	29.671	30.931	33.348	30.524	30.555	30.287	31.48	35.874	31.983	27.353	29.93	30.768	29.357	32.295	31.246	31.277	30.252	29.666	31.046	31.325
K9	hsa-miR-376a-3p	GOI	29.712	29.559	29.606	30.244	27.779	29.39	31.023	29.325	29.701	28.617	30.186	33.706	29.863	25.062	28.069	29.432	29.737	31.158	29.111	27.909	28.648	28.125	29.669	29.554
K10	hsa-miR-514a-3p	GOI	38.614	39.857	Undetermined	Undetermined	Undetermined	Undetermined	Undetermined	Undetermined	Undetermined	Undetermined	37.387	Undetermined	Undetermined	Undetermined	Undetermined	Undetermined	Undetermined	Undetermined	Undetermined	Undetermined	Undetermined	35.56	36.262	Undetermined
K11	hsa-miR-512-5p	GOI	Undetermined	37.909	Undetermined	37.589	38.811	37.18	34.111	39.743	35.06	Undetermined	Undetermined	Undetermined	37.6	Undetermined	34.612	39.409	36.025	Undetermined	Undetermined	Undetermined	36.446	35.638	Undetermined	Undetermined
K12	hsa-miR-449a	GOI	Undetermined	Undetermined	36.875	35.204	34.108	Undetermined	Undetermined	35.603	35.707	35.87	35.997	Undetermined	Undetermined	33.95	35.497	35.893	33.766	Undetermined	Undetermined	34.907	35.208	32.697	Undetermined	Undetermined
K13	hsa-miR-498	GOI	Undetermined	Undetermined	Undetermined	Undetermined	Undetermined	Undetermined	Undetermined	Undetermined	Undetermined	35.585	Undetermined	Undetermined	Undetermined	Undetermined	Undetermined	Undetermined	Undetermined	Undetermined	Undetermined	Undetermined	Undetermined	Undetermined	Undetermined	Undetermined
K14	hsa-miR-148b-3p	GOI	29.866	29.878	29.78	29.238	27.702	29.576	31.631	28.647	29.443	28.751	30.07	33.048	30.121	25.609	27.456	28.251	27.682	31.308	28.799	28.481	28.433	27.715	29.95	29.781
K15	hsa-miR-127-3p	GOI	28.907	28.072	28.299	29.552	27.262	28.694	31.448	27.443	28.429	27.769	29.959	33.139	29.555	24.66	27.586	28.004	29.252	31.571	29.013	28.347	28.201	27.948	28.551	29.112
K16	hsa-miR-598-3p	GOI	33.319	32.428	33.828	33.05	30.902	32.685	34.856	31.447	31.609	31.758	32.985	37.12	33.178	28.115	29.787	31.299	30.458	34.242	30.907	32.002	30.284	30.176	33.047	32.943
K17	hsa-miR-96-5p	GOI	Undetermined	36.023	39.545	35.932	35.408	36.243	39.799	Undetermined	37.066	Undetermined	37.355	Undetermined	36.984	34.502	37.811	38.762	33.903	38.605	Undetermined	37.687	36.647	34.391	34.866	35.312
K18	hsa-let-7d-5p	GOI	29.835	29.249	29.992	30.478	28.564	29.368	32.15	30.093	31.604	28.341	30.965	33.318	31.423	25.075	28.114	28.816	29.046	32.061	28.583	28.916	28.211	28.616	29.793	30.41
K19	hsa-miR-135b-5p	GOI	Undetermined	Undetermined	Undetermined	Undetermined	37.047	Undetermined	39.47	Undetermined	36.623	Undetermined	Undetermined	Undetermined	Undetermined	37.586	Undetermined	Undetermined	35.367	Undetermined	Undetermined	Undetermined	37.664	Undetermined	Undetermined	Undetermined
K20	hsa-miR-495-3p	GOI	31.395	30.647	30.165	31.241	29.56	30.995	30.992	31.839	31.25	30.13	32.359	35.536	32.471	27.092	30.125	30.752	31.593	33.05	30.852	29.803	30.563	29.753	31.497	32.3
K21	hsa-miR-299-5p	GOI	32.44	32.549	32.417	35.215	31.164	32.825	Undetermined	33.813	33.822	31.7	34.356	Undetermined	34.965	28.292	31.158	31.483	33.588	38.786	33.335	31.553	31.621	31.843	32.006	33.387
K22	hsa-miR-34c-3p	GOI	35.222	Undetermined	Undetermined	Undetermined	Undetermined	Undetermined	37.064	Undetermined	36.524	Undetermined	Undetermined	Undetermined	Undetermined	Undetermined	36.507	Undetermined	35.542	Undetermined	Undetermined	35.486	35.716	Undetermined	Undetermined	Undetermined
K23	hsa-miR-596	GOI	Undetermined	Undetermined	Undetermined	39.899	Undetermined	38.84	39.428	Undetermined	Undetermined	39.006	39.962	Undetermined	Undetermined	Undetermined	Undetermined	Undetermined	Undetermined	Undetermined	Undetermined	Undetermined	Undetermined	Undetermined	Undetermined	Undetermined
K24	hsa-miR-744-5p	GOI	33.016	32.209	32.727	33.616	30.969	31.607	34.085	32.799	34.086	30.593	33.797	36.457	34.268	28.147	31	33.393	32.959	36.164	32.545	32.294	31.718	31.956	33.017	33.198
L1	hsa-miR-145-5p	GOI	27.972	28.309	29.102	29.313	26.933	27.478	28.943	26.989	26.893	26.92	28.765	31.726	29.496	23.699	26.774	27.52	26.468	29.583	27.861	27.276	27.274	26.912	27.26	27.175
L2	hsa-miR-622	GOI	Undetermined	Undetermined	Undetermined	Undetermined	Undetermined	Undetermined	Undetermined	Undetermined	Undetermined	Undetermined	Undetermined	Undetermined	Undetermined	Undetermined	Undetermined	Undetermined	Undetermined	Undetermined	Undetermined	Undetermined	Undetermined	Undetermined	Undetermined	Undetermined
L3	hsa-miR-516a-5p	GOI	Undetermined	34.256	38.338	34.377	32.362	34.974	29.801	31.917	32.375	35.501	34.443	Undetermined	34.933	34.371	37.729	37.052	36.864	36.267	Undetermined	37.335	35.429	35.29	35.172	35.102
L4	hsa-let-7a-5p	GOI	26.619	26.414	28.01	28.159	25.762	26.47	28.571	25.844	27.442	25.512	27.78	30.971	28.196	22.393	24.965	25.675	25.981	29.411	25.699	26.098	25.405	25.486	26.508	27.233
L5	hsa-miR-96-3p	GOI	Undetermined	Undetermined	Undetermined	Undetermined	Undetermined	Undetermined	Undetermined	Undetermined	Undetermined	38.77	Undetermined	Undetermined	Undetermined	Undetermined	38.099	Undetermined	Undetermined	Undetermined	Undetermined	Undetermined	Undetermined	Undetermined	Undetermined	38.601
L6	hsa-miR-185-3p	GOI	Undetermined	Undetermined	Undetermined	35.977	36.319	Undetermined	Undetermined	Undetermined	36.585	36.545	Undetermined	Undetermined	38.467	35.777	Undetermined	38.142	36.416	Undetermined	39.249	Undetermined	38.152	37.502	Undetermined	Undetermined
L7	hsa-miR-615-3p	GOI	Undetermined	Undetermined	Undetermined	Undetermined	Undetermined	37.581	37.85	36.586	37.055	Undetermined	38.165	Undetermined	Undetermined	Undetermined	Undetermined	36.385	36.902	Undetermined	39.566	35.701	36.39	39.321	Undetermined	Undetermined
L8	hsa-miR-128-3p	GOI	32.175	32.533	33.403	31.564	29.905	32.83	34.635	31.551	31.615	31.471	32.938	35.32	33.212	28.885	30.771	31.228	30.789	33.582	32.885	31.48	30.998	31.024	33.15	31.409
L9	hsa-miR-766-3p	GOI	31.263	30.699	30.777	31.966	29.374	30.365	35.04	31.673	31.642	29.653	31.357	34.466	32.319	26.814	29.226	29.759	32.257	33.169	29.954	28.905	29.781	29.359	30.655	30.454
L10	hsa-miR-206	GOI	34.681	35.996	35.913	34.893	33.697	34.467	36.563	35.155	36.176	33.829	35.004	38.325	36.05	33.452	30.241	35.683	33.112	33.202	33.838	38.972	31.172	37.506	34.533	33.161
L11	hsa-miR-298	GOI	Undetermined	Undetermined	Undetermined	Undetermined	Undetermined	Undetermined	Undetermined	Undetermined	Undetermined	Undetermined	Undetermined	Undetermined	Undetermined	Undetermined	Undetermined	Undetermined	Undetermined	Undetermined	Undetermined	Undetermined	Undetermined	Undetermined	Undetermined	Undetermined
L12	hsa-miR-193a-5p	GOI	32.333	33.716	32.927	32.921	30.393	31.983	34.462	33.842	31.701	31.588	33.015	37.912	32.789	29.966	31.213	32.783	30.862	34.924	31.666	31.442	30.139	31.615	32.636	32.104
L13	hsa-miR-449b-5p	GOI	Undetermined	Undetermined	Undetermined	37.115	38.175	Undetermined	Undetermined	Undetermined	Undetermined	Undetermined	Undetermined	Undetermined	Undetermined	Undetermined	Undetermined	Undetermined	Undetermined	Undetermined	Undetermined	Undetermined	Undetermined	39.301	Undetermined	37.275
L14	hsa-miR-520d-5p	GOI	Undetermined	Undetermined	Undetermined	Undetermined	Undetermined	Undetermined	36.392	Undetermined	Undetermined	Undetermined	39.716	Undetermined	Undetermined	Undetermined	37.763	38.303	Undetermined	Undetermined	Undetermined	Undetermined	Undetermined	Undetermined	Undetermined	Undetermined
L15	hsa-miR-192-5p	GOI	28.252	29.134	29.067	27.573	25.618	28.151	30.807	28.976	26.9	28.127	28.757	32.02	28.22	25.716	26.399	27.464	26.404	29.448	27.631	26.401	26.665	26.431	28.277	27.508
L16	hsa-miR-29a-3p	GOI	30.663	31.268	31.97	31.732	29.396	30.727	32.671	31.508	31.013	30.703	31.973	36.038	31.685	27.998	29.733	30.324	29.095	32.789	30.633	30.277	29.532	30.007	31.789	31.241
L17	hsa-miR-18a-3p	GOI	32.759	31.484	33.8	30.871	29.667	30.864	34.426	33.314	29.798	30.741	31.98	37.368	33.162	28.034	29.615	30.977	30.082	33.195	32.055	31.392	31.131	29.759	31.668	31.268
L18	hsa-miR-383-5p	GOI	Undetermined	36.281	Undetermined	Undetermined	Undetermined	Undetermined	Undetermined	Undetermined	Undetermined	36.642	Undetermined	36.412	Undetermined	Undetermined	Undetermined	37.091	Undetermined	38.121	Undetermined	Undetermined	35.588	Undetermined	Undetermined	Undetermined
L19	hsa-miR-9-5p	GOI	36.194	34.927	36.826	Undetermined	34.893	35.134	36.941	Undetermined	Undetermined	35.059	36.931	36.806	36.64	32.053	36.753	35.536	Undetermined	Undetermined	34.674	35.459	34.482	35.735	Undetermined	34.572
L20	hsa-miR-142-5p	GOI	30.19	29.975	31.193	31.071	28.766	29.737	31.501	30.548	31.097	28.655	30.836	32.956	31.025	25.759	28.495	29.79	29.968	31.565	29.818	29.394	29.15	29.136	30.183	30.674
L21	hsa-miR-363-5p	GOI	Undetermined	Undetermined	Undetermined	Undetermined	Undetermined	Undetermined	Undetermined	Undetermined	Undetermined	Undetermined	Undetermined	Undetermined	Undetermined	35.921	Undetermined	Undetermined	Undetermined	Undetermined	Undetermined	Undetermined	Undetermined	Undetermined	Undetermined	Undetermined
L22	hsa-miR-147b	GOI	Undetermined	Undetermined	Undetermined	Undetermined	Undetermined	Undetermined	Undetermined	Undetermined	Undetermined	Undetermined	Undetermined	Undetermined	Undetermined	Undetermined	Undetermined	Undetermined	Undetermined	Undetermined	Undetermined	Undetermined	Undetermined	Undetermined	Undetermined	Undetermined
L23	hsa-miR-197-3p	GOI	29.017	29.713	30.285	30.514	27.758	28.802	32.918	29.816	29.456	27.789	29.891	34.513	30.616	27.69	28.028	29.211	29.77	33.004	29.388	28.242	28.802	28.359	29.979	29.485
L24	hsa-miR-597-5p	GOI	Undetermined	Undetermined	Undetermined	Undetermined	Undetermined	Undetermined	Undetermined	Undetermined	Undetermined	Undetermined	Undetermined	Undetermined	Undetermined	Undetermined	Undetermined	Undetermined	Undetermined	Undetermined	Undetermined	Undetermined	Undetermined	Undetermined	Undetermined	Undetermined
M1	hsa-miR-326	GOI	34.446	34.034	35.542	34.461	33.472	39.037	Undetermined	38.466	35.855	33.937	35.329	Undetermined	36.679	30.495	33.992	33.813	33.462	36.558	33.374	33.415	32.756	32.566	Undetermined	33.253
M2	hsa-miR-15b-5p	GOI	30.558	30.639	31.733	30.97	28.519	29.021	31	29.093	29.77	29.001	29.482	34.076	29.517	24.581	26.757	29.336	27.025	30.38	28.073	27.6	30.395	29.317	30.238	30.565
M3	hsa-miR-105-5p	GOI	Undetermined	Undetermined	Undetermined	Undetermined	Undetermined	Undetermined	Undetermined	Undetermined	Undetermined	36.02	Undetermined	Undetermined	Undetermined	Undetermined	Undetermined	Undetermined	Undetermined	Undetermined	Undetermined	Undetermined	36.707	Undetermined	Undetermined	Undetermined
M4	hsa-miR-196b-5p	GOI	34.984	32.812	34.408	33.344	31.843	32.433	35.254	33.485	31.07	31.337	34.564	37.032	33.399	28.849	30.915	32.472	30.739	35.442	35.985	31.857	31.799	31.757	32.447	32.47
M5	hsa-miR-296-5p	GOI	Undetermined	34.404	35.883	33.957	32.021	37.752	36.83	36.968	34.087	34.069	34.751	36.988	36.337	36.188	33.244	34.691	34.242	37.518	35.817	35.789	34.958	33.977	36.995	34.69
M6	hsa-miR-20b-5p	GOI	33.873	33.513	34.198	32.425	31.634	33.461	33.99	33.519	32.699	33.048	33.226	38.133	34.305	30.407	32.591	33.297	31.902	34.483	34.431	33.596	32.817	31.089	32.996	34.475
M7	hsa-miR-147a	GOI	Undetermined	Undetermined	Undetermined	Undetermined	Undetermined	Undetermined	Undetermined	Undetermined	Undetermined	Undetermined	Undetermined	Undetermined	Undetermined	Undetermined	Undetermined	Undetermined	Undetermined	Undetermined	Undetermined	Undetermined	Undetermined	Undetermined	Undetermined	Undetermined
M8	hsa-miR-198	GOI	Undetermined	Undetermined	Undetermined	Undetermined	Undetermined	Undetermined	Undetermined	Undetermined	Undetermined	Undetermined	Undetermined	Undetermined	Undetermined	Undetermined	Undetermined	Undetermined	Undetermined	Undetermined	Undetermined	Undetermined	Undetermined	Undetermined	Undetermined	Undetermined
M9	hsa-miR-375	GOI	31.812	33.223	31.728	32.704	30.102	32.324	34.412	31.717	30.257	31.119	33.865	36.71	33.177	32.327	28.369	32.194	30.799	34.239	30.707	29.924	28.048	31.226	30.971	30.443
M10	hsa-miR-517a-3p	GOI	29.64	28.488	29.256	28.728	27.73	28.625	24.923	27.259	26.062	27.998	27.952	36.227	28.395	27.665	27.212	30.357	27.461	30.023	29.14	27.725	26.831	28.119	29.077	29.159
M11	hsa-miR-361-3p	GOI	34.916	35.176	33.716	34.547	33.842	34.242	35.806	32.913	35.614	33.388	35.419	Undetermined	37.065	29.961	32.547	34.58	33.022	36	34.917	34.113	33.359	33.647	34.237	36.125
M12	hsa-miR-21-3p	GOI	35.602	37.839	37.626	38.818	35.497	37.121	37.204	34.855	37.447	37.739	37.113	Undetermined	Undetermined	33.344	35.676	36.447	Undetermined	38.122	36.169	34.812	35.687	Undetermined	Undetermined	34.919
M13	hsa-miR-373-3p	GOI	37.438	35.079	Undetermined	37.245	35.622	36.872	33.067	Undetermined	34.266	34.972	36.673	39.469	35.842	Undetermined	35.835	Undetermined	35.978	36.85	37.527	33.996	34.45	Undetermined	35.904	Undetermined
M14	hsa-miR-518f-3p	GOI	35.03	35.02	34.679	34.67	32.559	33.524	29.409	32.652	31.29	32.296	33.63	38.563	34.117	33.882	32.096	36.815	32.346	34.861	34.888	33.964	33.716	32.829	33.734	35.147
M15	hsa-miR-222-3p	GOI	27.823	28.507	27.746	27.694	26.328	27.459	29.43	26.878	26.528	26.806	28.192	32.247	28.603	24.575	26.503	27.35	26.059	29.597	27.891	27.465	26.453	26.568	27.973	27.69
M16	hsa-miR-617	GOI	Undetermined	Undetermined	Undetermined	Undetermined	Undetermined	Undetermined	Undetermined	Undetermined	Undetermined	Undetermined	Undetermined	Undetermined	Undetermined	Undetermined	Undetermined	Undetermined	Undetermined	Undetermined	Undetermined	Undetermined	Undetermined	Undetermined	Undetermined	Undetermined
M17	hsa-miR-154-5p	GOI	28.545	28.119	28.96	29.088	26.687	28.557	30.609	28.647	28.383	27.457	29.216	32.974	28.978	24.503	27.271	27.843	28.886	30.99	27.921	26.831	27.143	27.092	28.535	28.461
M18	hsa-miR-708-5p	GOI	39.434	Undetermined	Undetermined	Undetermined	35.744	36.424	36.872	Undetermined	36.203	36.571	35.75	Undetermined	Undetermined	32.32	Undetermined	37.154	35.734	37.02	Undetermined	Undetermined	34.814	36.227	37.275	Undetermined
M19	hsa-let-7b-5p	GOI	27.846	28.425	29.04	29.636	26.395	27.003	29.849	27.842	27.531	26.561	28.446	32.583	29.58	27.244	26.717	28.122	25.545	29.875	29.152	27.91	26.368	27.472	27.524	27.146
M20	hsa-miR-95-3p	GOI	33.525	33.852	33.791	34.396	32.204	32.897	34.191	33.649	32.347	33.373	34.129	37.782	35.421	31.857	33.469	33.152	31.595	34.156	33.658	33.1	30.604	32.366	34.116	32.634
M21	hsa-miR-517c-3p	GOI	31.443	29.408	31.723	29.983	29.27	29.49	25.843	29.055	27.627	28.929	29.235	35.637	29.257	29.067	28.207	31.727	28.754	31.191	29.797	28.9	28.25	29.72	30.669	30.24
M22	hsa-miR-151a-5p	GOI	27.481	26.965	28.008	27.997	25.978	26.75	29.263	27.577	28.238	26.024	28.135	31.17	28.53	22.744	25.401	26.35	27.358	29.789	26.664	26.344	25.895	25.804	27.436	27.821
M23	hsa-miR-502-5p	GOI	Undetermined	36.037	36.983	34.73	33.449	Undetermined	Undetermined	Undetermined	35.013	33.933	35.59	Undetermined	36.623	Undetermined	33.87	34.138	35.281	36.658	Undetermined	35.344	34.135	33.15	35.225	34.867
M24	hsa-miR-345-5p	GOI	29.667	30.233	31.011	29.766	28.009	30.038	32.472	31.323	29.877	29.151	30.735	33.482	31.044	27.228	28.597	29.252	28.92	32.813	30.609	30.263	28.375	29.007	29.969	30.408
N1	hsa-miR-509-3p	GOI	35.05	33.762	Undetermined	Undetermined	37.445	Undetermined	Undetermined	Undetermined	34.564	36.702	Undetermined	Undetermined	Undetermined	34.834	Undetermined	35.263	34.912	36.738	Undetermined	Undetermined	36.189	Undetermined	33.005	Undetermined
N2	hsa-miR-134-5p	GOI	28.514	28.313	29.978	29.526	27.426	28.921	31.76	29.37	29.144	28.403	29.586	32.549	29.395	24.666	28.163	28.354	29.136	30.973	28.085	27.597	27.135	27.501	28.144	28.672
N3	hsa-miR-382-5p	GOI	27.353	27.115	28.996	28.29	26.149	28.078	30.442	28.002	27.668	27.108	28.632	31.249	28.359	23.721	26.773	27.254	28.068	29.476	27.13	26.418	26.11	26.478	27.064	27.332
N4	hsa-miR-490-3p	GOI	Undetermined	Undetermined	Undetermined	Undetermined	Undetermined	Undetermined	Undetermined	Undetermined	Undetermined	Undetermined	35.043	Undetermined	Undetermined	33.133	Undetermined	33.691	Undetermined	Undetermined	Undetermined	Undetermined	Undetermined	Undetermined	Undetermined	Undetermined
N5	hsa-miR-200c-3p	GOI	32.861	32.014	34.21	33.824	31.982	32.232	34.143	32.09	29.699	31.075	31.88	37.224	32.994	27.463	29.93	31.783	29.514	34.598	31.393	32.339	30.119	30.278	32.309	31.91
N6	hsa-miR-30a-5p	GOI	30.295	30.414	31.307	30.989	28.995	29.327	28.763	29.687	28.403	28.79	30.102	34.188	30.587	28.234	28.797	30.118	27.752	31.252	30.59	29.473	27.947	29.734	29.996	29.485
N7	hsa-miR-181b-5p	GOI	30.387	31.779	33.461	31.837	29.333	30.959	31.842	31.267	30.921	30.576	31.327	Undetermined	32.074	28.263	30.13	30.831	30.38	32.919	31.769	31.508	29.79	30.336	30.793	29.845
N8	hsa-miR-33a-5p	GOI	37.646	35.569	35.549	38.245	34.442	35.852	35.656	35.948	Undetermined	34.94	34.847	Undetermined	37.315	32.066	33.861	36.309	35.476	37.348	34.91	35.123	34.108	34.721	34.847	35.4
N9	hsa-miR-195-5p	GOI	30.596	33.466	31.174	32.297	29.494	30.299	31.82	31.751	31.356	30.03	31.262	35.326	31.538	29.541	29.598	30.762	29.301	30.872	31.538	30.681	29.679	29.753	30.917	29.812
N10	hsa-miR-874-3p	GOI	32.777	33.394	33.426	33.287	31.708	33.158	35.983	33.245	33.488	32.838	34.522	36.222	35.184	31.147	33.078	33.476	33.667	36.117	33.4	38.828	31.969	33.598	33.695	32.538
N11	hsa-miR-135a-5p	GOI	37.101	34.429	33.845	35.422	32.989	34.371	35.731	34.706	34.354	34.077	38.128	36.984	36.407	29.993	32.914	33.202	34.596	37.467	36.094	33.255	33.313	33.903	34.999	36.486
N12	hsa-miR-26a-2-3p	GOI	Undetermined	Undetermined	Undetermined	39.446	Undetermined	Undetermined	Undetermined	Undetermined	Undetermined	Undetermined	Undetermined	Undetermined	Undetermined	38.535	37.074	Undetermined	38.2	Undetermined	37.917	Undetermined	37.937	39.441	Undetermined	Undetermined
N13	hsa-miR-146b-5p	GOI	30.789	31.257	30.828	31.798	29.315	30.514	32.313	31.125	31.094	29.734	31.138	34.787	31.222	26.89	29.646	30.48	29.489	31.776	31.062	30.924	29.55	30.016	30.814	31.083
N14	hsa-miR-412-3p	GOI	Undetermined	Undetermined	Undetermined	Undetermined	Undetermined	Undetermined	Undetermined	Undetermined	Undetermined	Undetermined	Undetermined	Undetermined	Undetermined	Undetermined	Undetermined	Undetermined	Undetermined	Undetermined	Undetermined	Undetermined	Undetermined	36.992	Undetermined	Undetermined
N15	hsa-miR-1	GOI	36.855	35.582	35.004	36.489	33.014	36.498	36.6	35.343	34.054	35.313	38.148	Undetermined	Undetermined	32.706	34.183	36.65	33.765	36.744	36.433	35.59	35.026	34.806	35.267	33.625
N16	hsa-miR-299-3p	GOI	Undetermined	Undetermined	Undetermined	Undetermined	Undetermined	Undetermined	Undetermined	Undetermined	Undetermined	Undetermined	Undetermined	Undetermined	Undetermined	36.548	Undetermined	Undetermined	Undetermined	Undetermined	38.581	Undetermined	Undetermined	36.557	Undetermined	Undetermined
N17	hsa-miR-142-3p	GOI	26.105	25.864	26.43	27.957	24.925	25.462	27.132	26.979	27.781	24.711	27.163	30.214	28.007	21.884	23.628	24.897	25.565	28	24.98	24.483	23.735	24.248	25.943	26.612
N18	hsa-miR-338-3p	GOI	32.171	32.369	32.304	33.336	30.495	31.968	33.56	32.603	32.646	30.792	33.026	36.169	33.534	27.681	30.571	30.871	31.195	35.559	31.627	31.62	30.54	30.299	31.846	32.215
N19	hsa-miR-584-5p	GOI	32.21	31.422	32.058	31.416	30.319	30.383	33.573	31.649	31.856	29.92	32.179	35.924	32.236	27.378	30.282	31.174	30.764	33.525	30.386	30.485	30.124	30.118	30.955	30.459
N20	hsa-miR-377-3p	GOI	34.795	35.701	36.163	35.059	33.426	34.52	37.881	34.891	36.084	34.748	36.091	36.639	36.806	31.748	34.211	35.718	36.082	37.44	36.563	34.502	34.875	34.187	37.13	36.128
N21	hsa-miR-216a-5p	GOI	Undetermined	Undetermined	Undetermined	36.935	38.137	Undetermined	Undetermined	Undetermined	35.046	Undetermined	Undetermined	Undetermined	Undetermined	Undetermined	39.535	Undetermined	Undetermined	Undetermined	35.795	35.754	Undetermined	Undetermined	39.004	Undetermined
N22	hsa-miR-424-5p	GOI	30.393	31.032	30.983	30.696	28.959	30.064	29.432	31.251	30.446	30.127	30.946	33.891	31.479	28.086	28.586	30.312	28.429	31.661	30.371	30.226	27.824	29.109	30.308	30.107
N23	hsa-miR-921	GOI	Undetermined	Undetermined	Undetermined	Undetermined	Undetermined	Undetermined	Undetermined	Undetermined	Undetermined	Undetermined	Undetermined	Undetermined	Undetermined	Undetermined	Undetermined	Undetermined	Undetermined	Undetermined	Undetermined	Undetermined	Undetermined	Undetermined	Undetermined	Undetermined
N24	hsa-miR-513a-5p	GOI	Undetermined	Undetermined	Undetermined	Undetermined	Undetermined	Undetermined	Undetermined	Undetermined	Undetermined	Undetermined	Undetermined	Undetermined	Undetermined	Undetermined	Undetermined	Undetermined	Undetermined	Undetermined	Undetermined	Undetermined	Undetermined	Undetermined	Undetermined	Undetermined
O1	hsa-miR-140-3p	GOI	25.98	26.718	26.337	25.499	24.592	26.107	28.021	25.563	25.363	24.842	26.271	30.869	26.873	23.592	24.208	25.28	24.481	27.653	25.401	25.849	24.605	24.252	25.98	24.873
O2	hsa-miR-181a-5p	GOI	27.892	28.088	29.036	29.05	26.846	28.003	29.117	28.427	27.924	26.891	28.936	32.423	28.903	24.817	26.099	26.754	27.521	30.036	28.045	28.259	26.926	26.507	27.744	28.157
O3	hsa-miR-10a-5p	GOI	34.245	36.352	37.079	37.201	34.33	35.257	35.808	34.804	33.719	33.965	35.244	Undetermined	37.219	32.696	35.048	35.926	32.807	36.384	34.796	34.296	33.959	34.894	35.026	33.668
O4	hsa-miR-106a-5p	GOI	24.89	24.239	24.265	23.171	22.292	24.066	26.272	23.747	22.935	23.244	24.612	27.982	25.422	20.715	23.395	23.072	22.903	26.233	24.639	24.188	23.292	22.336	23.914	23.933
O5	hsa-miR-182-5p	GOI	34.381	32.912	38.528	35.838	31.45	33.311	33.738	32.571	35.755	33.952	34.764	38.045	Undetermined	29.565	31.706	33.402	33.733	Undetermined	35.729	32.477	33.382	32.263	32.895	Undetermined
O6	hsa-miR-370-3p	GOI	32.074	32.489	32.323	33.65	31.963	33.153	36.623	32.72	33.524	32.002	33.972	Undetermined	34.939	28.695	32.236	31.804	33.818	35.541	31.246	31.895	30.894	31.29	32.507	33.536
O7	hsa-miR-576-5p	GOI	33.693	33.704	33.993	33.93	36.565	34.018	36.144	32.931	34.884	34.005	34.576	36.235	34.54	30.684	33.262	33.092	32.596	36.015	33.739	35.64	32.554	32.839	33.428	33.988
O8	hsa-miR-425-3p	GOI	31.032	31.557	31.585	31.707	30.581	30.85	33.215	30.331	31.602	30.597	31.967	37.611	32.018	26.817	29.099	30.984	29.957	33.16	30.189	30.156	31.139	30.081	31.254	32.039
O9	hsa-miR-450a-5p	GOI	33.997	34.11	34.862	34.501	31.954	33.55	34.932	34.43	33.723	33.216	33.715	35.4	35.912	29.788	32.832	32.447	32.62	36.181	33.102	32.71	31.494	32.621	33.294	32.907
O10	hsa-miR-411-5p	GOI	31.031	30.404	30.692	32.39	29.73	30.606	33.887	30.181	31.328	29.662	31.758	35.301	31.492	25.622	28.481	29.366	30.879	32.512	29.662	28.953	29.001	28.99	30.721	31.709
O11	hsa-miR-216b-5p	GOI	Undetermined	Undetermined	Undetermined	Undetermined	Undetermined	Undetermined	Undetermined	Undetermined	Undetermined	Undetermined	Undetermined	38.439	Undetermined	Undetermined	Undetermined	Undetermined	37.251	Undetermined	Undetermined	Undetermined	36.904	Undetermined	38.438	36.337
O12	hsa-miR-106b-5p	GOI	28.72	28.038	27.992	26.841	25.955	27.874	29.286	27.698	26.907	26.922	28.278	32.307	28.945	24.674	26.124	26.894	26.075	29.401	27.948	27.708	27.373	25.903	27.806	27.702
O13	hsa-miR-22-3p	GOI	29.68	29.241	30.03	28.586	27.431	29.209	31.397	28.742	28.929	28.494	30.058	34.844	30.503	25.966	27.626	29.044	28.03	31.603	28.928	28.731	28.051	28.304	29.958	29.802
O14	hsa-miR-510-5p	GOI	Undetermined	38.103	Undetermined	Undetermined	Undetermined	Undetermined	Undetermined	39.295	Undetermined	Undetermined	Undetermined	Undetermined	38.155	Undetermined	35.493	Undetermined	Undetermined	Undetermined	Undetermined	Undetermined	Undetermined	Undetermined	Undetermined	Undetermined
O15	hsa-miR-212-3p	GOI	36.778	36.346	37.799	Undetermined	38.274	36.719	Undetermined	36.48	39.608	36.394	36.162	Undetermined	37.238	32.581	35.301	36.512	35.256	36.996	35.18	34.943	35.95	35.645	35.444	37.61
O16	hsa-miR-525-5p	GOI	32.318	32.235	33.855	31.754	32.371	32.29	29.411	30.385	30.979	32.076	32.694	Undetermined	32.377	31.785	30.548	32.847	32.636	34.998	32.444	31.72	30.581	32.415	32.979	32.358
O17	hsa-miR-542-5p	GOI	35.698	36.312	Undetermined	35.23	34.683	35.854	36.523	Undetermined	35.69	Undetermined	Undetermined	Undetermined	Undetermined	32.837	Undetermined	34.951	34.579	Undetermined	Undetermined	Undetermined	34.844	Undetermined	34.396	Undetermined
O18	hsa-miR-576-3p	GOI	Undetermined	37.155	37.952	36.333	37.664	35.717	Undetermined	36.204	37.079	37.167	37.804	Undetermined	35.986	32.793	34.846	36.488	34.027	Undetermined	34.675	Undetermined	36.074	35.615	37.369	37.196
O19	hsa-miR-583	GOI	Undetermined	Undetermined	Undetermined	Undetermined	Undetermined	Undetermined	Undetermined	Undetermined	Undetermined	Undetermined	Undetermined	Undetermined	Undetermined	Undetermined	Undetermined	Undetermined	Undetermined	Undetermined	Undetermined	Undetermined	Undetermined	Undetermined	Undetermined	Undetermined
O20	hsa-miR-483-3p	GOI	29.025	30.887	30.113	31.878	26.705	28.438	33.811	29.852	30.386	28.815	31.473	35.821	30.752	37.133	28.164	Undetermined	31.561	33.41	31.151	26.301	30.441	30.504	31.093	28.67
O21	hsa-miR-582-5p	GOI	33.074	34.571	35.785	34.909	34.606	34.16	34.457	35.992	32.915	33.922	34.957	Undetermined	Undetermined	28.867	32.583	33.54	32.572	34.908	34.152	33.152	33.446	32.705	35.16	32.868
O22	hsa-miR-183-5p	GOI	34.778	34.495	36.058	32.357	31.95	34.916	36.09	38.956	34.31	34.343	35.068	38.576	35.772	32.372	32.258	34.705	33.164	37.616	37.198	35.817	33.503	33.182	36.022	38.362
O23	hsa-miR-33b-5p	GOI	35.273	36.097	39.663	33.997	32.302	34.325	35.164	37.194	34.892	33.287	35.23	Undetermined	35.252	31.117	32.935	34.067	33.16	39.409	34.883	34.168	32.097	32.827	34.496	33.073
O24	hsa-miR-193a-3p	GOI	Undetermined	Undetermined	Undetermined	Undetermined	Undetermined	Undetermined	Undetermined	Undetermined	Undetermined	Undetermined	Undetermined	Undetermined	Undetermined	Undetermined	Undetermined	Undetermined	Undetermined	Undetermined	Undetermined	Undetermined	Undetermined	38.346	Undetermined	Undetermined
P1	hsa-miR-153-3p	GOI	37.728	38.877	38.164	39.524	Undetermined	37.01	Undetermined	35.437	Undetermined	Undetermined	Undetermined	Undetermined	Undetermined	35.578	Undetermined	37.203	35.548	37.503	Undetermined	38.716	Undetermined	37.811	Undetermined	Undetermined
P2	hsa-let-7e-5p	GOI	30.458	31.104	31.981	31.614	29.943	30.322	32.287	31.327	30.089	29.386	31.41	34.753	33.349	27.31	29.284	30.079	29.583	33.237	30.801	30.276	29.445	29.343	30.637	31.617
P3	hsa-miR-409-3p	GOI	27.441	26.865	28.448	28.227	26.202	27.639	31.067	27.582	27.885	26.682	28.112	31.103	27.884	23.135	26.617	26.897	28.156	29.808	26.932	26.253	26.14	25.993	26.987	27.554
P4	hsa-miR-100-5p	GOI	31.052	33.494	33.482	32.836	28.977	30.687	32.683	31.096	30.955	30.734	31.597	37.843	32.038	30.746	29.981	30.349	29.707	32.943	31.455	30.321	29.409	30.582	31.925	30.506
P5	hsa-miR-629-5p	GOI	32.389	32.397	33.815	30.775	30.363	32.354	32.73	32.121	30.378	31.083	32.46	35.161	33.057	28.563	31.246	31.584	30.216	34.568	31.18	31.591	31.062	29.966	32.612	31.77
P6	hsa-miR-484	GOI	29.093	28.943	30.015	27.758	27.087	28.777	30.061	28.749	27.883	27.712	29.302	32.93	29.742	26.622	27.184	28.302	27.88	30.857	28.44	27.796	28.331	26.748	28.577	27.928
P7	hsa-miR-429	GOI	Undetermined	36.031	38.188	39.865	39.701	35.732	Undetermined	37.084	34.804	34.631	Undetermined	Undetermined	37.55	33.594	33.696	35.691	33.627	35.666	37.21	33.682	34.962	Undetermined	35.141	Undetermined
P8	hsa-miR-30c-2-3p	GOI	Undetermined	Undetermined	37.126	Undetermined	Undetermined	Undetermined	Undetermined	Undetermined	Undetermined	Undetermined	Undetermined	36.934	Undetermined	Undetermined	Undetermined	Undetermined	Undetermined	Undetermined	Undetermined	Undetermined	Undetermined	Undetermined	Undetermined	Undetermined
P9	hsa-miR-518a-3p	GOI	31.336	30.141	30.514	30.424	29.508	30.62	26.595	30.545	28.396	29.471	30.24	35.114	30.092	29.961	28.669	30.982	30.207	32.557	30.771	29.885	28.998	30.217	30.622	29.942
P10	hsa-miR-340-5p	GOI	33.905	34.016	33.35	34.301	33.488	33.453	34.213	32.151	35.435	32.454	34.234	37.35	34.364	29.234	31.485	32.593	32.718	34.252	34.056	31.969	31.723	31.349	34.496	37.215
P11	hsa-miR-508-3p	GOI	38.315	36.264	Undetermined	Undetermined	Undetermined	Undetermined	Undetermined	Undetermined	39.631	Undetermined	39.164	Undetermined	Undetermined	Undetermined	Undetermined	Undetermined	37.26	Undetermined	Undetermined	Undetermined	Undetermined	Undetermined	37.353	Undetermined
P12	hsa-miR-381-3p	GOI	33.722	33.396	32.364	32.385	32.689	33.903	35.713	32.935	32.986	33.273	34.071	36.32	33.726	30.037	32.32	32.646	33.538	35.606	33.2	32.333	33.127	31.778	34.19	33.549
P13	hsa-miR-148a-3p	GOI	29.22	29.7	29.401	29.082	27.418	28.95	31.58	28.979	30.086	29.141	30.212	33.33	30.3	26.391	27.804	29.638	28.064	30.688	29.378	28.528	28.215	28.303	29.523	29.048
P14	hsa-miR-146a-5p	GOI	27.83	27.839	26.855	28.56	26.485	27.45	29.764	26.976	28.88	26.117	28.207	31.608	28.215	23.398	26.222	27.216	27.318	30.052	26.787	26.888	26.549	26.34	28.042	28.237
P15	hsa-miR-139-5p	GOI	29.297	29.099	28.403	30.944	27.734	28.673	30.568	28.635	29.441	27.913	29.808	34.524	30.753	24.946	27.668	28.128	29.373	31.431	28.873	28.893	27.079	27.764	28.835	29.291
P16	hsa-miR-373-5p	GOI	Undetermined	38.341	Undetermined	Undetermined	37.787	39.597	39.009	37.436	Undetermined	39.346	Undetermined	Undetermined	Undetermined	35.176	35.332	Undetermined	38.81	Undetermined	38.575	Undetermined	38.495	39.753	36.815	Undetermined
P17	hsa-miR-149-5p	GOI	36.281	36.524	37.152	Undetermined	36.922	35.968	37.085	Undetermined	35.305	35.967	36.892	Undetermined	37.237	Undetermined	Undetermined	35.997	35.345	38.226	Undetermined	34.853	34.344	Undetermined	35.366	34.241
P18	hsa-miR-642a-5p	GOI	37.261	36.511	37.858	Undetermined	34.73	36.296	Undetermined	Undetermined	36.405	35.711	38.958	37.925	Undetermined	36.874	35.769	36.84	36.318	38.766	37.289	36.106	Undetermined	37.19	37.214	37.536
P19	hsa-miR-31-5p	GOI	35.957	36.336	Undetermined	36.72	34.001	36.832	38.77	Undetermined	33.776	Undetermined	35.227	37.528	37.768	32.435	38.348	35.264	34.083	35.514	Undetermined	Undetermined	Undetermined	Undetermined	34.921	Undetermined
P20	hsa-miR-451a	GOI	22.484	22.774	22.975	20.608	19.804	22.614	24.507	23.888	21.459	21.849	22.936	26.691	23.023	19.682	20.696	21.329	20.191	24.296	22.749	22.614	21.585	19.774	22.368	22.415
P21	hsa-miR-620	GOI	Undetermined	Undetermined	Undetermined	Undetermined	Undetermined	Undetermined	Undetermined	Undetermined	Undetermined	Undetermined	Undetermined	Undetermined	Undetermined	Undetermined	Undetermined	Undetermined	Undetermined	Undetermined	Undetermined	Undetermined	Undetermined	Undetermined	Undetermined	Undetermined
P22	hsa-miR-27b-3p	GOI	26.729	26.854	27.468	27.534	25.082	26.038	28.146	27.515	26.561	25.538	27.056	30.442	27.137	23.137	24.952	26.258	25.054	28.165	26.493	25.434	24.774	25.345	26.788	26.502
P23	hsa-miR-523-3p	GOI	Undetermined	36.555	Undetermined	36.514	35.419	37.298	33.673	Undetermined	36.075	Undetermined	38.628	Undetermined	38.04	33.882	34.091	Undetermined	34.872	Undetermined	Undetermined	Undetermined	Undetermined	Undetermined	Undetermined	Undetermined
P24	hsa-miR-374a-5p	GOI	31.219	31.044	31.461	31.811	29.78	30.1	32.537	31.353	30.645	29.388	31.815	35.194	31.557	26.454	29.527	30.288	30.495	33.339	30.779	30.097	29.354	29.542	31.099	31.412
A1	hsa-miR-92a-1-5p	GOI	Undetermined	Undetermined	Undetermined	Undetermined	33.097	36.466	Undetermined	Undetermined	Undetermined	33.686	Undetermined	Undetermined	Undetermined	32.183	39.912	33.803	35.226	35.107	35.116	33.623	Undetermined	34.217	34.593	Undetermined
A2	hsa-miR-219a-1-3p	GOI	Undetermined	Undetermined	Undetermined	36.968	Undetermined	Undetermined	Undetermined	Undetermined	35.533	Undetermined	Undetermined	Undetermined	Undetermined	35.066	Undetermined	Undetermined	Undetermined	Undetermined	Undetermined	Undetermined	Undetermined	Undetermined	Undetermined	Undetermined
A3	hsa-miR-1913	GOI	36.539	36.044	Undetermined	35.747	34.875	37.133	38.318	37.445	Undetermined	34.949	Undetermined	Undetermined	35.795	36.832	36.731	35.576	37.039	35.216	35.779	35.215	Undetermined	Undetermined	37.588	35.381
A4	hsa-miR-1245a	GOI	Undetermined	Undetermined	39.289	Undetermined	Undetermined	39.633	Undetermined	Undetermined	Undetermined	Undetermined	Undetermined	Undetermined	Undetermined	Undetermined	39.943	39.415	Undetermined	Undetermined	Undetermined	Undetermined	Undetermined	Undetermined	Undetermined	Undetermined
A5	hsa-miR-522-3p	GOI	32.051	30.138	32.839	31.272	30.923	30.815	27.194	31.37	27.39	31.386	31.604	Undetermined	30.189	30.413	29.57	33.062	30.617	32.089	32.492	30.92	30.26	30.942	31.375	31.008
A6	hsa-miR-571	GOI	Undetermined	Undetermined	Undetermined	Undetermined	Undetermined	Undetermined	Undetermined	Undetermined	Undetermined	Undetermined	Undetermined	Undetermined	Undetermined	Undetermined	Undetermined	Undetermined	Undetermined	Undetermined	38.712	Undetermined	Undetermined	Undetermined	Undetermined	Undetermined
A7	hsa-miR-323a-5p	GOI	Undetermined	36.07	35.728	35.011	33.03	34.705	35.897	36.337	Undetermined	33.987	Undetermined	36.293	38.878	32.545	33.711	Undetermined	35.556	Undetermined	33.471	Undetermined	Undetermined	Undetermined	34.458	35.849
A8	hsa-miR-592	GOI	Undetermined	Undetermined	37.362	Undetermined	37.461	Undetermined	Undetermined	Undetermined	Undetermined	Undetermined	Undetermined	Undetermined	Undetermined	Undetermined	Undetermined	35.862	Undetermined	36.219	Undetermined	35.085	35.617	Undetermined	34.947	Undetermined
A9	hsa-miR-487a-3p	GOI	36.339	34.658	34.86	35.825	34.698	34.371	37.171	35.59	34.956	35.658	37.539	Undetermined	35.13	32.427	32.685	34.151	36.454	35.519	35.247	37.903	35.208	34.69	35.532	Undetermined
A10	hsa-miR-1249	GOI	Undetermined	Undetermined	37.068	Undetermined	38.026	36.533	Undetermined	38.302	Undetermined	Undetermined	Undetermined	38.094	Undetermined	Undetermined	34.725	Undetermined	36.806	Undetermined	Undetermined	Undetermined	Undetermined	36.493	Undetermined	Undetermined
A11	hsa-miR-25-5p	GOI	35.984	33.975	35.31	34.489	33.534	35.739	Undetermined	35.592	33.182	33.391	36.007	Undetermined	34.984	32.368	33.536	33.683	32.968	Undetermined	33.518	39.374	34.452	35.19	34.585	Undetermined
A12	hsa-miR-922	GOI	Undetermined	Undetermined	Undetermined	Undetermined	Undetermined	Undetermined	Undetermined	Undetermined	Undetermined	Undetermined	Undetermined	Undetermined	38.649	37.171	Undetermined	Undetermined	39.801	Undetermined	Undetermined	Undetermined	Undetermined	Undetermined	Undetermined	Undetermined
A13	hsa-miR-124-5p	GOI	Undetermined	Undetermined	Undetermined	Undetermined	Undetermined	Undetermined	Undetermined	Undetermined	Undetermined	Undetermined	Undetermined	Undetermined	Undetermined	Undetermined	Undetermined	Undetermined	Undetermined	Undetermined	Undetermined	Undetermined	Undetermined	Undetermined	Undetermined	Undetermined
A14	hsa-miR-1264	GOI	Undetermined	Undetermined	Undetermined	Undetermined	Undetermined	Undetermined	Undetermined	Undetermined	Undetermined	Undetermined	Undetermined	Undetermined	Undetermined	Undetermined	Undetermined	Undetermined	Undetermined	Undetermined	Undetermined	Undetermined	Undetermined	Undetermined	Undetermined	Undetermined
A15	hsa-miR-504-5p	GOI	Undetermined	37.562	Undetermined	Undetermined	Undetermined	Undetermined	Undetermined	Undetermined	Undetermined	Undetermined	37.821	Undetermined	Undetermined	37.58	Undetermined	36.598	Undetermined	Undetermined	Undetermined	Undetermined	Undetermined	Undetermined	Undetermined	Undetermined
A16	hsa-miR-138-1-3p	GOI	Undetermined	36.198	Undetermined	Undetermined	34.946	Undetermined	Undetermined	35.793	Undetermined	35.355	36.615	Undetermined	35.457	Undetermined	33.643	33.672	Undetermined	35.375	34.819	Undetermined	34.535	Undetermined	34.172	34.709
A17	hsa-miR-502-3p	GOI	32.673	31.215	32.633	30.175	30.282	31.43	34.529	33.226	30.516	30.944	32.825	38.271	31.147	29.835	30.742	30.196	29.89	34.145	31.028	31.739	30.63	30.439	31.715	30.963
A18	hsa-miR-490-5p	GOI	Undetermined	Undetermined	Undetermined	Undetermined	35.873	35.558	Undetermined	37.575	Undetermined	Undetermined	37.366	Undetermined	Undetermined	34.058	Undetermined	34.761	Undetermined	Undetermined	Undetermined	Undetermined	Undetermined	Undetermined	Undetermined	Undetermined
A19	hsa-miR-567	GOI	Undetermined	Undetermined	Undetermined	Undetermined	Undetermined	Undetermined	Undetermined	Undetermined	Undetermined	Undetermined	Undetermined	Undetermined	Undetermined	Undetermined	Undetermined	Undetermined	Undetermined	Undetermined	Undetermined	Undetermined	Undetermined	Undetermined	Undetermined	Undetermined
A20	hsa-miR-18b-3p	GOI	Undetermined	Undetermined	Undetermined	Undetermined	36.44	Undetermined	Undetermined	Undetermined	37.03	Undetermined	Undetermined	Undetermined	Undetermined	Undetermined	Undetermined	Undetermined	Undetermined	Undetermined	Undetermined	Undetermined	Undetermined	36.335	Undetermined	Undetermined
A21	hsa-miR-125a-3p	GOI	38.494	35.546	34.915	Undetermined	Undetermined	36.611	39.918	38.412	34.402	Undetermined	39.819	Undetermined	36.975	34.269	34.627	39.234	34.659	36.203	33.976	Undetermined	34.599	34.694	34.868	34.911
A22	hsa-miR-653-5p	GOI	Undetermined	Undetermined	Undetermined	Undetermined	Undetermined	Undetermined	Undetermined	Undetermined	38.322	Undetermined	Undetermined	Undetermined	Undetermined	Undetermined	37.633	Undetermined	Undetermined	Undetermined	Undetermined	Undetermined	Undetermined	Undetermined	Undetermined	Undetermined
A23	hsa-miR-891b	GOI	Undetermined	Undetermined	Undetermined	Undetermined	Undetermined	Undetermined	Undetermined	Undetermined	Undetermined	Undetermined	Undetermined	Undetermined	Undetermined	Undetermined	Undetermined	Undetermined	36.969	Undetermined	Undetermined	Undetermined	Undetermined	Undetermined	Undetermined	Undetermined
A24	hsa-miR-144-5p	GOI	31.07	28.98	30.699	30.287	28.981	29.333	31.836	31.513	28.247	29.075	29.981	32.966	28.871	27.084	25.918	28.748	27.838	30.723	30.064	29.155	28.795	28.466	28.719	29.457
B1	hsa-miR-1538	GOI	Undetermined	36.378	Undetermined	Undetermined	39.154	36.833	Undetermined	38.705	Undetermined	Undetermined	Undetermined	36.799	38.498	Undetermined	Undetermined	38.315	Undetermined	38.642	35.668	Undetermined	39.575	39.36	Undetermined	39.238
B2	hsa-miR-384	GOI	Undetermined	Undetermined	Undetermined	Undetermined	Undetermined	Undetermined	Undetermined	Undetermined	Undetermined	Undetermined	Undetermined	Undetermined	Undetermined	Undetermined	Undetermined	Undetermined	Undetermined	Undetermined	Undetermined	Undetermined	Undetermined	Undetermined	Undetermined	Undetermined
B3	hsa-miR-196b-3p	GOI	Undetermined	Undetermined	Undetermined	Undetermined	Undetermined	Undetermined	Undetermined	Undetermined	Undetermined	Undetermined	Undetermined	Undetermined	Undetermined	Undetermined	Undetermined	Undetermined	36.486	Undetermined	33.991	Undetermined	Undetermined	33.707	Undetermined	Undetermined
B4	hsa-miR-649	GOI	Undetermined	Undetermined	Undetermined	Undetermined	Undetermined	Undetermined	Undetermined	Undetermined	Undetermined	Undetermined	Undetermined	Undetermined	Undetermined	Undetermined	Undetermined	Undetermined	Undetermined	Undetermined	37.664	Undetermined	Undetermined	Undetermined	Undetermined	38.852
B5	hsa-miR-143-5p	GOI	38.409	37.054	36.351	37.511	36.391	35.326	38.558	37.872	33.667	Undetermined	Undetermined	Undetermined	Undetermined	35.093	35.351	35.291	33.73	Undetermined	36.117	Undetermined	35.129	36.443	35.624	34.208
B6	hsa-miR-1207-5p	GOI	36.824	Undetermined	37.739	Undetermined	36.564	38.232	Undetermined	Undetermined	34.615	Undetermined	Undetermined	Undetermined	37.875	Undetermined	Undetermined	Undetermined	38.572	Undetermined	38.597	Undetermined	37.723	38.604	38.982	Undetermined
B7	hsa-miR-943	GOI	39.955	Undetermined	Undetermined	Undetermined	Undetermined	Undetermined	Undetermined	Undetermined	Undetermined	Undetermined	Undetermined	Undetermined	Undetermined	Undetermined	34.505	Undetermined	Undetermined	Undetermined	Undetermined	38.049	Undetermined	Undetermined	Undetermined	Undetermined
B8	hsa-miR-675-3p	GOI	31.292	30.638	32.397	32.203	30.27	31.115	33.22	34.608	30.714	32.016	36.993	35.933	32.291	33.82	31.606	31.826	30.694	32.304	32.4	30.886	31.884	32.602	29.956	30.852
B9	hsa-miR-200b-5p	GOI	36.929	Undetermined	38.478	36.003	Undetermined	37.651	Undetermined	Undetermined	Undetermined	Undetermined	Undetermined	Undetermined	36.476	Undetermined	38.088	Undetermined	34.536	Undetermined	Undetermined	Undetermined	Undetermined	Undetermined	Undetermined	Undetermined
B10	hsa-miR-519e-5p	GOI	Undetermined	37.118	Undetermined	Undetermined	34.663	Undetermined	34.896	36.859	34.051	Undetermined	Undetermined	Undetermined	Undetermined	Undetermined	35.887	Undetermined	37	Undetermined	Undetermined	35.871	36.976	Undetermined	Undetermined	39.151
B11	hsa-miR-942-5p	GOI	33.874	32.142	33.168	31.591	31.531	32.383	39.526	35.371	30.967	33.352	33.612	36.489	34.029	30.487	33.449	31.839	32.444	34.162	33.393	33.333	32.765	32.525	32.297	35.165
B12	hsa-miR-450b-3p	GOI	Undetermined	Undetermined	Undetermined	Undetermined	Undetermined	Undetermined	Undetermined	Undetermined	Undetermined	Undetermined	Undetermined	Undetermined	Undetermined	Undetermined	Undetermined	Undetermined	Undetermined	Undetermined	Undetermined	Undetermined	Undetermined	Undetermined	34.267	Undetermined
B13	hsa-miR-553	GOI	Undetermined	Undetermined	Undetermined	Undetermined	Undetermined	Undetermined	Undetermined	Undetermined	Undetermined	Undetermined	Undetermined	Undetermined	Undetermined	Undetermined	Undetermined	Undetermined	Undetermined	Undetermined	Undetermined	Undetermined	Undetermined	Undetermined	Undetermined	Undetermined
B14	hsa-miR-605-5p	GOI	37.342	38.49	35.935	39.39	38.808	37.577	Undetermined	Undetermined	36.792	Undetermined	Undetermined	Undetermined	36.406	36.494	34.075	36.582	35.947	38.109	35.98	38.068	35.936	36.849	34.948	35.817
B15	hsa-miR-24-2-5p	GOI	33.733	28.613	25.91	34.178	33.057	32.661	33.141	33.947	29.296	33.17	37.013	38.014	33.537	29.94	25.639	31.265	31.288	30.938	30.826	29.768	32.048	32.347	27.035	29.825
B16	hsa-miR-23a-5p	GOI	38.307	37.477	Undetermined	Undetermined	Undetermined	36.508	Undetermined	36.797	37.172	Undetermined	Undetermined	39.183	34.941	37.009	Undetermined	36.193	35.513	Undetermined	37.213	36.971	36.352	35.246	38.571	38.708
B17	hsa-miR-27b-5p	GOI	36.97	Undetermined	Undetermined	Undetermined	Undetermined	36.112	Undetermined	37.882	35.278	35.042	39.351	Undetermined	Undetermined	33.583	Undetermined	35.974	35.897	35.27	35.032	Undetermined	36.075	Undetermined	Undetermined	34.694
B18	hsa-miR-759	GOI	Undetermined	Undetermined	Undetermined	Undetermined	Undetermined	Undetermined	Undetermined	Undetermined	Undetermined	Undetermined	Undetermined	Undetermined	Undetermined	Undetermined	Undetermined	Undetermined	Undetermined	Undetermined	Undetermined	Undetermined	Undetermined	Undetermined	Undetermined	Undetermined
B19	hsa-miR-770-5p	GOI	Undetermined	Undetermined	Undetermined	Undetermined	33.85	Undetermined	Undetermined	Undetermined	Undetermined	Undetermined	36.609	Undetermined	Undetermined	34.332	34.438	34.443	35.911	Undetermined	Undetermined	Undetermined	35.282	Undetermined	35.07	33.714
B20	hsa-miR-585-3p	GOI	Undetermined	Undetermined	Undetermined	Undetermined	Undetermined	Undetermined	Undetermined	Undetermined	Undetermined	Undetermined	Undetermined	Undetermined	Undetermined	Undetermined	Undetermined	Undetermined	Undetermined	Undetermined	Undetermined	Undetermined	Undetermined	Undetermined	Undetermined	Undetermined
B21	hsa-miR-376a-5p	GOI	33.076	30.655	31.534	32.107	29.894	31.991	34.811	32.652	31.468	30.648	33.471	35.046	31.369	27.785	29.836	29.913	31.076	32.907	30.448	30.767	30.088	29.369	30.396	31.714
B22	hsa-miR-507	GOI	39.985	37.789	Undetermined	Undetermined	Undetermined	Undetermined	Undetermined	Undetermined	34.818	Undetermined	Undetermined	Undetermined	Undetermined	Undetermined	Undetermined	Undetermined	Undetermined	Undetermined	Undetermined	Undetermined	Undetermined	Undetermined	37.52	Undetermined
B23	hsa-miR-520b	GOI	Undetermined	Undetermined	Undetermined	Undetermined	Undetermined	Undetermined	Undetermined	Undetermined	37.6	Undetermined	Undetermined	Undetermined	Undetermined	Undetermined	Undetermined	Undetermined	Undetermined	Undetermined	36.308	Undetermined	Undetermined	Undetermined	Undetermined	Undetermined
B24	hsa-miR-302f	GOI	Undetermined	Undetermined	Undetermined	Undetermined	Undetermined	Undetermined	Undetermined	Undetermined	Undetermined	Undetermined	Undetermined	Undetermined	Undetermined	Undetermined	Undetermined	Undetermined	Undetermined	Undetermined	Undetermined	Undetermined	Undetermined	Undetermined	Undetermined	Undetermined
C1	hsa-miR-28-3p	GOI	30.083	29.238	29.451	30.115	28.334	29.125	31.206	30.325	28.443	28.774	30.011	32.186	29.373	25.471	28.471	28.413	28.626	30.116	28.892	28.733	28.565	28.389	28.493	28.966
C2	hsa-miR-875-5p	GOI	Undetermined	Undetermined	Undetermined	36.926	Undetermined	Undetermined	Undetermined	Undetermined	Undetermined	Undetermined	Undetermined	Undetermined	Undetermined	36.391	Undetermined	Undetermined	33.986	Undetermined	Undetermined	Undetermined	Undetermined	Undetermined	Undetermined	Undetermined
C3	hsa-miR-219a-2-3p	GOI	Undetermined	Undetermined	Undetermined	Undetermined	Undetermined	Undetermined	Undetermined	Undetermined	Undetermined	Undetermined	Undetermined	Undetermined	Undetermined	Undetermined	Undetermined	Undetermined	Undetermined	Undetermined	Undetermined	Undetermined	37.291	Undetermined	Undetermined	Undetermined
C4	hsa-miR-1183	GOI	Undetermined	Undetermined	Undetermined	Undetermined	37.306	Undetermined	Undetermined	Undetermined	Undetermined	38.454	Undetermined	39.76	35.669	37.067	34.331	39.726	35.814	37.791	36.645	36.184	Undetermined	38.284	39.327	38.513
C5	hsa-miR-758-3p	GOI	36.18	33.928	34.59	37.314	34.016	33.382	35.909	35.53	34.984	33.399	Undetermined	Undetermined	35.837	30.325	32.045	33.505	34.437	35.351	32.262	31.988	32.991	33.972	32.875	Undetermined
C6	hsa-miR-1244	GOI	Undetermined	37.772	Undetermined	39.58	Undetermined	36.638	Undetermined	Undetermined	Undetermined	Undetermined	Undetermined	Undetermined	34.247	34.855	36.913	Undetermined	35.169	35.137	35.537	34.571	Undetermined	Undetermined	Undetermined	Undetermined
C7	hsa-miR-566	GOI	Undetermined	Undetermined	Undetermined	Undetermined	Undetermined	Undetermined	Undetermined	Undetermined	Undetermined	Undetermined	Undetermined	Undetermined	Undetermined	Undetermined	Undetermined	37.464	Undetermined	Undetermined	Undetermined	Undetermined	Undetermined	Undetermined	Undetermined	Undetermined
C8	hsa-miR-1256	GOI	35.863	37.079	36.97	Undetermined	Undetermined	Undetermined	Undetermined	Undetermined	Undetermined	Undetermined	Undetermined	Undetermined	Undetermined	34.363	38.683	35.532	Undetermined	Undetermined	Undetermined	34.277	35.392	34.911	Undetermined	Undetermined
C9	hsa-miR-516a-3p	GOI	Undetermined	36.072	Undetermined	39.741	37.23	36.161	33.361	Undetermined	33.198	Undetermined	Undetermined	Undetermined	36.765	35.759	Undetermined	Undetermined	Undetermined	Undetermined	36.14	36.564	35.791	Undetermined	37.09	Undetermined
C10	hsa-miR-548c-5p	GOI	34.842	33.885	34.029	33.395	34.933	33.082	37.875	35.597	34.639	34.444	Undetermined	34.865	35.387	33.599	33.42	33.506	34.014	34.531	34.122	33.54	34.226	33.212	33.325	35.525
C11	hsa-miR-496	GOI	35.012	32.817	34.032	34.903	33.212	33.054	37.587	35.674	33.089	33.692	36.521	36.413	34.13	30.834	32.88	32.505	34.764	33.588	34.287	32.534	33.409	32.556	33.505	32.629
C12	hsa-miR-876-3p	GOI	Undetermined	Undetermined	Undetermined	Undetermined	Undetermined	Undetermined	Undetermined	Undetermined	39.092	35.383	Undetermined	Undetermined	35.918	Undetermined	Undetermined	Undetermined	Undetermined	Undetermined	Undetermined	Undetermined	37.808	Undetermined	Undetermined	Undetermined
C13	hsa-miR-532-3p	GOI	30.927	30.883	30.782	29.672	29.321	29.878	33.174	31.842	28.798	30.156	34.855	35.165	30.5	28.685	28.689	29.749	29.331	31.906	30.495	30.524	28.997	28.879	29.147	29.787
C14	hsa-miR-654-3p	GOI	31.868	30.875	31.514	32.441	31.109	31.687	33.662	33.102	31.418	31.87	34.527	34.195	31.341	28.81	30.452	31.155	32.082	32.384	30.669	30.81	31.175	31.305	30.822	Undetermined
C15	hsa-miR-659-3p	GOI	Undetermined	Undetermined	Undetermined	Undetermined	Undetermined	Undetermined	Undetermined	Undetermined	Undetermined	35.243	Undetermined	Undetermined	Undetermined	36.625	Undetermined	Undetermined	Undetermined	Undetermined	Undetermined	Undetermined	Undetermined	Undetermined	Undetermined	Undetermined
C16	hsa-miR-135b-3p	GOI	Undetermined	Undetermined	Undetermined	Undetermined	Undetermined	Undetermined	Undetermined	Undetermined	Undetermined	Undetermined	Undetermined	Undetermined	Undetermined	Undetermined	Undetermined	Undetermined	Undetermined	Undetermined	Undetermined	Undetermined	Undetermined	Undetermined	38.162	Undetermined
C17	hsa-miR-641	GOI	Undetermined	38.444	Undetermined	36.354	36.352	36.277	Undetermined	Undetermined	Undetermined	35.712	Undetermined	Undetermined	Undetermined	35.926	36.197	37.842	Undetermined	Undetermined	Undetermined	Undetermined	Undetermined	34.78	34.326	36.545
C18	hsa-miR-2113	GOI	Undetermined	Undetermined	Undetermined	Undetermined	39.1	Undetermined	Undetermined	Undetermined	37.638	Undetermined	Undetermined	38.455	Undetermined	Undetermined	36.067	Undetermined	Undetermined	Undetermined	Undetermined	Undetermined	38.523	Undetermined	Undetermined	Undetermined
C19	hsa-miR-1254	GOI	Undetermined	Undetermined	Undetermined	Undetermined	Undetermined	39.688	Undetermined	Undetermined	39.611	Undetermined	Undetermined	Undetermined	Undetermined	36.096	Undetermined	38.533	Undetermined	Undetermined	36.031	37.027	38.28	Undetermined	Undetermined	36.562
C20	hsa-miR-661	GOI	Undetermined	Undetermined	Undetermined	Undetermined	Undetermined	Undetermined	Undetermined	Undetermined	Undetermined	Undetermined	Undetermined	Undetermined	Undetermined	Undetermined	Undetermined	Undetermined	Undetermined	Undetermined	Undetermined	Undetermined	Undetermined	Undetermined	Undetermined	Undetermined
C21	hsa-miR-892a	GOI	Undetermined	Undetermined	Undetermined	37.564	Undetermined	Undetermined	39.17	Undetermined	Undetermined	Undetermined	Undetermined	Undetermined	Undetermined	Undetermined	Undetermined	Undetermined	Undetermined	Undetermined	Undetermined	Undetermined	Undetermined	Undetermined	Undetermined	Undetermined
C22	hsa-miR-10b-3p	GOI	Undetermined	38.661	39.211	Undetermined	Undetermined	Undetermined	37.66	Undetermined	34.824	Undetermined	Undetermined	Undetermined	Undetermined	Undetermined	38.329	Undetermined	34.949	Undetermined	Undetermined	Undetermined	34.479	Undetermined	Undetermined	Undetermined
C23	hsa-miR-122-3p	GOI	36.008	36.631	37.951	35.979	33.489	33.078	Undetermined	36.491	33.426	36.903	Undetermined	Undetermined	32.159	Undetermined	33.423	33.362	33.638	35.033	34.335	34.753	36.33	39.489	34.783	36.204
C24	hsa-miR-100-3p	GOI	Undetermined	Undetermined	Undetermined	Undetermined	Undetermined	Undetermined	Undetermined	Undetermined	Undetermined	Undetermined	Undetermined	Undetermined	Undetermined	Undetermined	Undetermined	Undetermined	Undetermined	Undetermined	Undetermined	Undetermined	Undetermined	Undetermined	Undetermined	Undetermined
D1	hsa-miR-769-3p	GOI	Undetermined	37.236	Undetermined	Undetermined	Undetermined	Undetermined	Undetermined	Undetermined	Undetermined	Undetermined	Undetermined	Undetermined	36.441	35.923	Undetermined	37.401	Undetermined	Undetermined	Undetermined	Undetermined	Undetermined	Undetermined	Undetermined	Undetermined
D2	hsa-miR-300	GOI	39.295	38.142	Undetermined	Undetermined	Undetermined	Undetermined	Undetermined	Undetermined	37.552	Undetermined	Undetermined	Undetermined	Undetermined	39.474	Undetermined	38.949	39.025	Undetermined	Undetermined	Undetermined	38.009	Undetermined	Undetermined	37.339
D3	hsa-miR-518e-5p	GOI	33.929	31.205	33.559	31.434	31.859	31.449	27.671	32.092	28.574	32.034	31.87	37.407	30.563	31.884	29.763	32.229	31.262	31.385	32.977	30.909	31.745	31.383	29.934	31.109
D4	hsa-miR-489-3p	GOI	35.945	Undetermined	36.159	Undetermined	Undetermined	35.179	Undetermined	36.765	38.459	38.374	38.513	Undetermined	37.506	34.956	35.056	35.682	Undetermined	35.414	35.261	Undetermined	Undetermined	33.833	34.858	38.813
D5	hsa-miR-937-3p	GOI	Undetermined	Undetermined	Undetermined	Undetermined	Undetermined	35.183	Undetermined	Undetermined	36.586	Undetermined	Undetermined	Undetermined	37.269	Undetermined	34.106	Undetermined	38.714	Undetermined	36.236	39.641	Undetermined	38.203	Undetermined	38.422
D6	hsa-miR-381-5p	GOI	Undetermined	36.352	Undetermined	37.04	38.079	Undetermined	Undetermined	Undetermined	Undetermined	Undetermined	Undetermined	Undetermined	36.431	34.816	Undetermined	37.23	Undetermined	Undetermined	36.565	37.576	Undetermined	35.094	Undetermined	Undetermined
D7	hsa-miR-640	GOI	Undetermined	Undetermined	Undetermined	38.512	Undetermined	Undetermined	Undetermined	Undetermined	Undetermined	38.206	Undetermined	Undetermined	Undetermined	Undetermined	Undetermined	Undetermined	Undetermined	Undetermined	39.3	38.047	39.771	Undetermined	Undetermined	Undetermined
D8	hsa-miR-148b-5p	GOI	38.388	35.35	36.965	Undetermined	36.311	35.208	Undetermined	37.911	35.527	35.805	Undetermined	Undetermined	Undetermined	33.817	34.77	34.611	39.931	Undetermined	36.122	Undetermined	35.941	35.399	35.174	Undetermined
D9	hsa-miR-29c-5p	GOI	39.396	35.986	Undetermined	36.357	34.384	36.952	Undetermined	39.971	35.655	36.944	Undetermined	Undetermined	Undetermined	34.219	34.771	35.859	37.581	Undetermined	Undetermined	37.131	Undetermined	36.151	35.438	Undetermined
D10	hsa-miR-499a-3p	GOI	Undetermined	Undetermined	Undetermined	Undetermined	Undetermined	Undetermined	Undetermined	Undetermined	Undetermined	Undetermined	Undetermined	Undetermined	Undetermined	Undetermined	Undetermined	Undetermined	Undetermined	Undetermined	Undetermined	Undetermined	Undetermined	Undetermined	Undetermined	Undetermined
D11	hsa-let-7f-1-3p	GOI	33.55	34.575	34.238	33.684	32.448	32.485	35.679	34.822	32.734	33.436	36.549	Undetermined	34.247	31.709	32.904	33.374	32.674	34.911	32.441	34.246	31.959	33.53	31.924	32.835
D12	hsa-miR-382-3p	GOI	36.327	33.72	33.622	33.146	32.885	35.322	37.159	37.675	33.424	34.314	38.323	39.738	33.908	32.18	32.918	32.681	34.48	35.705	32.555	33.331	35.038	34.094	34.198	33.81
D13	hsa-miR-609	GOI	Undetermined	Undetermined	Undetermined	Undetermined	Undetermined	Undetermined	Undetermined	Undetermined	Undetermined	Undetermined	Undetermined	Undetermined	Undetermined	Undetermined	Undetermined	Undetermined	Undetermined	Undetermined	Undetermined	Undetermined	Undetermined	Undetermined	Undetermined	Undetermined
D14	hsa-miR-10a-3p	GOI	Undetermined	Undetermined	Undetermined	Undetermined	Undetermined	36.433	Undetermined	Undetermined	Undetermined	Undetermined	Undetermined	Undetermined	Undetermined	38.503	35.194	35.898	35.574	Undetermined	35.813	36.096	36.319	Undetermined	35.765	Undetermined
D15	hsa-miR-106a-3p	GOI	Undetermined	Undetermined	Undetermined	Undetermined	Undetermined	36.496	Undetermined	Undetermined	Undetermined	Undetermined	Undetermined	Undetermined	Undetermined	Undetermined	Undetermined	Undetermined	Undetermined	Undetermined	Undetermined	Undetermined	Undetermined	Undetermined	Undetermined	Undetermined
D16	hsa-let-7e-3p	GOI	35.809	33.936	35.134	33.85	33.607	34.407	34.457	35.239	33.461	33.32	36.175	Undetermined	34.375	33.33	35.37	34.793	34.279	35.113	33.555	35.324	35.404	34.541	32.906	Undetermined
D17	hsa-miR-580-3p	GOI	Undetermined	37.254	Undetermined	Undetermined	Undetermined	Undetermined	Undetermined	Undetermined	Undetermined	Undetermined	Undetermined	Undetermined	Undetermined	Undetermined	36.744	Undetermined	Undetermined	Undetermined	Undetermined	Undetermined	Undetermined	Undetermined	Undetermined	Undetermined
D18	hsa-miR-761	GOI	Undetermined	Undetermined	Undetermined	Undetermined	Undetermined	Undetermined	Undetermined	Undetermined	Undetermined	Undetermined	37.9	Undetermined	Undetermined	Undetermined	38.283	Undetermined	38.693	Undetermined	Undetermined	39.262	Undetermined	39.26	Undetermined	Undetermined
D19	hsa-miR-643	GOI	Undetermined	Undetermined	36.336	35.136	34.006	35.79	Undetermined	Undetermined	Undetermined	Undetermined	35.198	Undetermined	Undetermined	34.333	34.928	Undetermined	35.813	Undetermined	39.206	Undetermined	Undetermined	35.209	39.679	37.022
D20	hsa-miR-618	GOI	36.211	Undetermined	Undetermined	Undetermined	Undetermined	Undetermined	Undetermined	37.032	34.492	Undetermined	Undetermined	Undetermined	Undetermined	34.289	Undetermined	35.067	Undetermined	Undetermined	Undetermined	Undetermined	36.111	36.341	35.347	Undetermined
D21	hsa-miR-221-5p	GOI	39.932	36.892	36.924	Undetermined	Undetermined	39.126	Undetermined	39.517	37.172	37.536	Undetermined	Undetermined	Undetermined	36.861	35.241	35.349	37.127	Undetermined	36.886	37.481	38.992	39.133	Undetermined	37.289
D22	hsa-miR-513b-5p	GOI	38.254	Undetermined	Undetermined	Undetermined	Undetermined	Undetermined	Undetermined	Undetermined	Undetermined	Undetermined	Undetermined	Undetermined	Undetermined	Undetermined	Undetermined	Undetermined	Undetermined	Undetermined	Undetermined	Undetermined	Undetermined	Undetermined	Undetermined	Undetermined
D23	hsa-miR-411-3p	GOI	37.722	35.77	34.434	37.64	35.59	33.818	38.75	37.649	36.036	33.454	39.202	38.504	35.354	31.291	33.19	34.978	34.974	34.803	33.752	34.028	33.907	34.065	34.222	37.389
D24	hsa-miR-19a-5p	GOI	Undetermined	Undetermined	Undetermined	38.598	Undetermined	Undetermined	Undetermined	Undetermined	Undetermined	Undetermined	Undetermined	Undetermined	Undetermined	Undetermined	Undetermined	Undetermined	Undetermined	Undetermined	Undetermined	Undetermined	Undetermined	Undetermined	Undetermined	Undetermined
E1	hsa-miR-338-5p	GOI	Undetermined	38.935	Undetermined	Undetermined	39.454	39.032	Undetermined	Undetermined	39.946	Undetermined	Undetermined	Undetermined	39.171	38.281	35.627	37.919	35.971	Undetermined	36.414	36.495	39.162	Undetermined	Undetermined	Undetermined
E2	hsa-miR-1914-3p	GOI	Undetermined	Undetermined	Undetermined	Undetermined	Undetermined	Undetermined	Undetermined	Undetermined	Undetermined	Undetermined	37.578	Undetermined	Undetermined	Undetermined	Undetermined	Undetermined	Undetermined	Undetermined	Undetermined	Undetermined	Undetermined	Undetermined	Undetermined	Undetermined
E3	hsa-miR-323b-5p	GOI	Undetermined	39.25	Undetermined	Undetermined	Undetermined	Undetermined	Undetermined	Undetermined	Undetermined	Undetermined	Undetermined	Undetermined	Undetermined	35.696	Undetermined	Undetermined	35.575	Undetermined	Undetermined	Undetermined	37.238	Undetermined	Undetermined	Undetermined
E4	hsa-miR-548i	GOI	Undetermined	Undetermined	Undetermined	Undetermined	37.938	Undetermined	Undetermined	Undetermined	Undetermined	Undetermined	Undetermined	Undetermined	Undetermined	Undetermined	Undetermined	Undetermined	Undetermined	Undetermined	Undetermined	Undetermined	Undetermined	Undetermined	Undetermined	Undetermined
E5	hsa-miR-541-3p	GOI	Undetermined	37.261	37.535	Undetermined	Undetermined	37.014	Undetermined	Undetermined	Undetermined	36.621	Undetermined	Undetermined	Undetermined	35.379	Undetermined	Undetermined	Undetermined	Undetermined	35.998	Undetermined	Undetermined	Undetermined	Undetermined	Undetermined
E6	hsa-miR-1272	GOI	Undetermined	Undetermined	Undetermined	Undetermined	Undetermined	Undetermined	Undetermined	Undetermined	Undetermined	Undetermined	Undetermined	Undetermined	Undetermined	Undetermined	Undetermined	Undetermined	Undetermined	Undetermined	Undetermined	Undetermined	Undetermined	Undetermined	Undetermined	Undetermined
E7	hsa-miR-1205	GOI	Undetermined	Undetermined	Undetermined	Undetermined	Undetermined	Undetermined	Undetermined	Undetermined	Undetermined	Undetermined	Undetermined	Undetermined	Undetermined	Undetermined	Undetermined	Undetermined	Undetermined	Undetermined	38.8	Undetermined	Undetermined	Undetermined	Undetermined	Undetermined
E8	hsa-miR-544a	GOI	Undetermined	Undetermined	Undetermined	37.323	Undetermined	Undetermined	Undetermined	Undetermined	Undetermined	Undetermined	Undetermined	36.553	Undetermined	Undetermined	36.043	Undetermined	Undetermined	Undetermined	Undetermined	Undetermined	Undetermined	36.961	Undetermined	Undetermined
E9	hsa-miR-431-3p	GOI	38.832	36.962	Undetermined	36.806	35.236	35.783	Undetermined	Undetermined	Undetermined	34.298	Undetermined	Undetermined	Undetermined	33.449	Undetermined	Undetermined	36.376	Undetermined	Undetermined	35.16	35.278	36.473	34.077	33.841
E10	hsa-miR-621	GOI	Undetermined	Undetermined	Undetermined	Undetermined	Undetermined	Undetermined	39.219	Undetermined	Undetermined	Undetermined	Undetermined	37.194	Undetermined	Undetermined	Undetermined	Undetermined	Undetermined	Undetermined	Undetermined	Undetermined	Undetermined	Undetermined	Undetermined	Undetermined
E11	hsa-miR-556-5p	GOI	Undetermined	Undetermined	Undetermined	Undetermined	Undetermined	Undetermined	Undetermined	Undetermined	Undetermined	Undetermined	Undetermined	Undetermined	Undetermined	38.889	36.906	39.145	Undetermined	Undetermined	Undetermined	39.08	Undetermined	37.856	Undetermined	Undetermined
E12	hsa-miR-1267	GOI	Undetermined	Undetermined	Undetermined	Undetermined	Undetermined	Undetermined	Undetermined	Undetermined	Undetermined	Undetermined	Undetermined	Undetermined	Undetermined	Undetermined	Undetermined	Undetermined	Undetermined	Undetermined	34.939	Undetermined	Undetermined	Undetermined	Undetermined	Undetermined
E13	hsa-miR-141-5p	GOI	Undetermined	Undetermined	Undetermined	Undetermined	Undetermined	Undetermined	Undetermined	Undetermined	Undetermined	Undetermined	Undetermined	Undetermined	38.094	Undetermined	36.37	Undetermined	35.474	Undetermined	Undetermined	Undetermined	Undetermined	Undetermined	Undetermined	Undetermined
E14	hsa-miR-1269a	GOI	Undetermined	Undetermined	Undetermined	36.3	Undetermined	Undetermined	Undetermined	Undetermined	Undetermined	36.603	Undetermined	Undetermined	37.206	36.905	37.413	38.709	37.383	38.404	37.157	38.262	Undetermined	Undetermined	Undetermined	Undetermined
E15	hsa-miR-501-3p	GOI	32.121	32.525	33.216	31.752	31.37	31.975	34.612	33.91	30.557	31.796	33.358	Undetermined	32.002	30.567	30.835	32.121	30.564	34.072	31.662	32.899	30.907	31.68	31.331	31.89
E16	hsa-miR-15b-3p	GOI	30.171	29.519	30.199	28.154	28.497	28.97	31.85	30.847	27.373	29.88	31.261	33.915	29.708	27.609	28.288	28.58	28.07	30.818	29.197	29.725	29.033	27.898	28.756	28.987
E17	hsa-miR-146b-3p	GOI	38.376	35.012	Undetermined	36.44	35.469	33.61	39.705	Undetermined	33.714	Undetermined	Undetermined	36.476	35.383	33.602	33.635	35.548	34.323	Undetermined	34.629	35.054	34.875	34.381	39.571	35.19
E18	hsa-miR-222-5p	GOI	Undetermined	Undetermined	Undetermined	37.365	37.217	Undetermined	Undetermined	Undetermined	Undetermined	Undetermined	Undetermined	Undetermined	Undetermined	Undetermined	Undetermined	Undetermined	Undetermined	Undetermined	Undetermined	Undetermined	Undetermined	Undetermined	Undetermined	Undetermined
E19	hsa-miR-601	GOI	Undetermined	Undetermined	Undetermined	Undetermined	38.215	Undetermined	Undetermined	Undetermined	Undetermined	Undetermined	Undetermined	Undetermined	Undetermined	Undetermined	Undetermined	Undetermined	Undetermined	Undetermined	Undetermined	Undetermined	Undetermined	Undetermined	Undetermined	Undetermined
E20	hsa-miR-924	GOI	Undetermined	Undetermined	Undetermined	Undetermined	Undetermined	Undetermined	Undetermined	Undetermined	Undetermined	Undetermined	Undetermined	Undetermined	Undetermined	Undetermined	Undetermined	Undetermined	Undetermined	Undetermined	Undetermined	Undetermined	Undetermined	Undetermined	Undetermined	Undetermined
E21	hsa-miR-29a-5p	GOI	33.842	32.405	32.801	Undetermined	32.588	33.226	34.109	36.721	31.831	31.574	33.34	Undetermined	35.027	30.212	31.578	31.343	31.637	35.372	33.723	32.678	32.399	33.161	33.383	32.205
E22	hsa-let-7a-2-3p	GOI	Undetermined	Undetermined	37.578	Undetermined	35.132	Undetermined	Undetermined	Undetermined	Undetermined	Undetermined	Undetermined	Undetermined	Undetermined	Undetermined	Undetermined	36.035	Undetermined	Undetermined	Undetermined	Undetermined	35.351	Undetermined	Undetermined	Undetermined
E23	hsa-miR-520f-3p	GOI	38.542	37.029	37.708	37.846	37.016	38.09	33.407	36.57	32.813	37.362	Undetermined	Undetermined	35.216	Undetermined	34.245	37.953	36.337	37.759	Undetermined	38.063	37.143	37.938	36.4	Undetermined
E24	hsa-miR-101-5p	GOI	38.838	36.554	36.611	35.952	34.802	37.256	37.395	37.242	38.163	36.744	Undetermined	37.538	35.386	34.592	36.988	34.458	34.912	35.314	36.534	35.801	34.456	35.416	36.639	36.115
F1	hsa-miR-520a-3p	GOI	Undetermined	37.883	38.051	36.395	36.437	36.851	34.912	38.572	34.58	38.761	39.731	38.059	35.191	37.828	34.524	38.449	39.087	38.824	39.602	35.883	35.724	36.935	39.292	39.065
F2	hsa-miR-548m	GOI	Undetermined	Undetermined	37.023	Undetermined	Undetermined	Undetermined	Undetermined	Undetermined	30.412	Undetermined	Undetermined	Undetermined	Undetermined	30.799	23.396	30.67	28.831	21.99	Undetermined	32.136	Undetermined	Undetermined	26.226	26.541
F3	hsa-miR-517-5p	GOI	39.823	Undetermined	38.893	Undetermined	35.18	34.72	32.155	35.396	33.206	Undetermined	Undetermined	Undetermined	35.126	35.303	35.917	35.712	Undetermined	34.85	34.662	38.734	34.086	35.407	33.644	Undetermined
F4	hsa-miR-448	GOI	Undetermined	Undetermined	Undetermined	Undetermined	Undetermined	Undetermined	Undetermined	Undetermined	Undetermined	Undetermined	Undetermined	Undetermined	Undetermined	Undetermined	Undetermined	Undetermined	Undetermined	Undetermined	Undetermined	Undetermined	Undetermined	Undetermined	Undetermined	Undetermined
F5	hsa-miR-1296-5p	GOI	35.214	34.525	34.25	35.818	34.527	33.831	Undetermined	37.049	35.346	33.812	35.338	Undetermined	35.621	31.404	35.211	33.824	36.069	Undetermined	33.821	Undetermined	33.34	32.076	33.583	33.483
F6	hsa-miR-1537-3p	GOI	Undetermined	37.951	35.606	38.122	36.838	39.919	Undetermined	Undetermined	37.212	39.149	37.544	Undetermined	Undetermined	33.59	Undetermined	Undetermined	36.246	Undetermined	Undetermined	Undetermined	Undetermined	33.891	37.696	Undetermined
F7	hsa-miR-920	GOI	Undetermined	Undetermined	Undetermined	Undetermined	Undetermined	Undetermined	Undetermined	Undetermined	Undetermined	Undetermined	Undetermined	Undetermined	Undetermined	Undetermined	Undetermined	Undetermined	Undetermined	Undetermined	Undetermined	Undetermined	Undetermined	Undetermined	Undetermined	Undetermined
F8	hsa-miR-1247-5p	GOI	35.315	37.477	35.377	36.119	34.565	35.929	32.867	37.383	32.401	Undetermined	Undetermined	38.385	36.688	35.404	32.903	34.457	32.519	36.959	34.913	35.206	31.161	35.47	Undetermined	35.272
F9	hsa-miR-19b-2-5p	GOI	Undetermined	Undetermined	Undetermined	Undetermined	Undetermined	39.411	Undetermined	Undetermined	38.661	37.426	Undetermined	Undetermined	Undetermined	Undetermined	Undetermined	39.468	Undetermined	Undetermined	Undetermined	Undetermined	Undetermined	Undetermined	Undetermined	Undetermined
F10	hsa-miR-558	GOI	Undetermined	Undetermined	39.516	Undetermined	Undetermined	Undetermined	Undetermined	Undetermined	Undetermined	Undetermined	Undetermined	Undetermined	Undetermined	Undetermined	Undetermined	Undetermined	Undetermined	Undetermined	Undetermined	Undetermined	Undetermined	Undetermined	Undetermined	Undetermined
F11	hsa-miR-106b-3p	GOI	31.844	30.445	31.188	31.271	30.129	30.353	33.197	32.608	30.375	30.802	32.523	33.928	31.014	27.953	29.306	30.48	30.485	32.724	30.426	30.497	30.32	30.014	29.383	31.486
F12	hsa-miR-1258	GOI	35.593	Undetermined	Undetermined	Undetermined	36.839	Undetermined	Undetermined	Undetermined	Undetermined	Undetermined	Undetermined	Undetermined	Undetermined	Undetermined	39.702	Undetermined	Undetermined	Undetermined	Undetermined	Undetermined	Undetermined	Undetermined	Undetermined	Undetermined
F13	hsa-miR-619-3p	GOI	Undetermined	Undetermined	Undetermined	Undetermined	Undetermined	Undetermined	Undetermined	Undetermined	Undetermined	Undetermined	Undetermined	Undetermined	Undetermined	Undetermined	Undetermined	Undetermined	Undetermined	Undetermined	Undetermined	35.375	Undetermined	Undetermined	Undetermined	Undetermined
F14	hsa-miR-208a-3p	GOI	Undetermined	Undetermined	Undetermined	Undetermined	38.011	Undetermined	Undetermined	Undetermined	38.06	Undetermined	Undetermined	Undetermined	Undetermined	Undetermined	Undetermined	Undetermined	Undetermined	Undetermined	Undetermined	Undetermined	Undetermined	37.6	Undetermined	Undetermined
F15	hsa-miR-17-3p	GOI	34.461	33.614	36.75	33.201	32.671	34.26	35.976	36.408	32.765	Undetermined	36.124	Undetermined	34.311	31.569	31.986	32.187	33.961	37.685	33.366	35.708	31.841	32.114	36.003	Undetermined
F16	hsa-miR-136-3p	GOI	31.462	30.833	31.683	32.043	29.604	31.777	31.491	33.053	30.548	31.984	32.952	Undetermined	31.283	29.185	31.623	30.57	32.778	32.322	31.295	31.075	29.565	30.399	30.474	30.983
F17	hsa-miR-877-3p	GOI	39.075	36.501	37.6	Undetermined	36.453	39.918	39.303	Undetermined	35.961	37.342	Undetermined	Undetermined	37.855	38.865	36.993	Undetermined	39.398	37.551	37.59	38.4	Undetermined	37.153	36.713	39.427
F18	hsa-miR-935	GOI	Undetermined	Undetermined	Undetermined	Undetermined	Undetermined	Undetermined	Undetermined	Undetermined	39.892	Undetermined	Undetermined	38.904	Undetermined	Undetermined	38.93	Undetermined	38.557	Undetermined	39.732	Undetermined	Undetermined	Undetermined	Undetermined	Undetermined
F19	hsa-miR-224-3p	GOI	33.984	31.531	31.795	35.873	32.44	32.782	36.594	33.906	32.328	31.083	38.135	35.426	32.917	29.205	32.709	32.625	33.066	33.035	35.434	32.498	33.102	32.134	33.358	31.233
F20	hsa-miR-624-3p	GOI	Undetermined	Undetermined	Undetermined	Undetermined	Undetermined	Undetermined	Undetermined	Undetermined	Undetermined	Undetermined	Undetermined	Undetermined	Undetermined	Undetermined	Undetermined	Undetermined	Undetermined	Undetermined	Undetermined	Undetermined	Undetermined	Undetermined	Undetermined	Undetermined
F21	hsa-miR-767-5p	GOI	Undetermined	37.402	Undetermined	Undetermined	Undetermined	Undetermined	Undetermined	Undetermined	Undetermined	Undetermined	Undetermined	Undetermined	Undetermined	Undetermined	Undetermined	Undetermined	Undetermined	Undetermined	Undetermined	Undetermined	Undetermined	Undetermined	Undetermined	39.955
F22	hsa-miR-559	GOI	Undetermined	Undetermined	Undetermined	Undetermined	Undetermined	Undetermined	Undetermined	Undetermined	Undetermined	Undetermined	Undetermined	Undetermined	Undetermined	Undetermined	Undetermined	Undetermined	Undetermined	Undetermined	Undetermined	Undetermined	Undetermined	Undetermined	Undetermined	Undetermined
F23	hsa-miR-449b-3p	GOI	26.165	Undetermined	Undetermined	34.395	30.449	29.104	Undetermined	Undetermined	Undetermined	28.36	Undetermined	29.628	20.697	Undetermined	Undetermined	Undetermined	35.766	Undetermined	Undetermined	Undetermined	Undetermined	20.456	Undetermined	Undetermined
F24	hsa-miR-205-3p	GOI	Undetermined	Undetermined	Undetermined	Undetermined	Undetermined	Undetermined	Undetermined	Undetermined	Undetermined	Undetermined	Undetermined	Undetermined	Undetermined	Undetermined	Undetermined	Undetermined	Undetermined	Undetermined	Undetermined	Undetermined	Undetermined	Undetermined	Undetermined	Undetermined
G1	hsa-miR-604	GOI	Undetermined	Undetermined	38.221	Undetermined	37.173	Undetermined	Undetermined	Undetermined	Undetermined	36.46	Undetermined	Undetermined	35.694	Undetermined	Undetermined	Undetermined	Undetermined	Undetermined	Undetermined	Undetermined	Undetermined	Undetermined	Undetermined	Undetermined
G2	hsa-miR-130b-5p	GOI	33.453	33.097	32.046	33.113	33.283	32.714	35.176	33.915	32.802	32.381	33.868	36.952	32.219	29.699	31.502	31.63	33.008	34.844	32.764	33.318	31.939	31.622	32.831	33.231
G3	hsa-miR-149-3p	GOI	38.541	Undetermined	Undetermined	Undetermined	Undetermined	Undetermined	Undetermined	Undetermined	Undetermined	Undetermined	Undetermined	Undetermined	Undetermined	Undetermined	Undetermined	Undetermined	Undetermined	Undetermined	Undetermined	Undetermined	Undetermined	Undetermined	Undetermined	36.141
G4	hsa-miR-1271-5p	GOI	35.097	33.615	34.681	34.085	33.864	33.969	36.377	35.093	33.521	34.724	35.68	37.826	34.026	31.539	35.168	33.18	33.305	36.25	33.744	33.484	35.757	32.926	34.85	32.754
G5	hsa-miR-520h	GOI	35.89	35.241	35.03	36.98	33.001	34.853	32.093	34.966	30.938	33.241	35.102	Undetermined	33.418	36.112	32.491	39.015	34.386	36.124	37.32	34.465	35.47	33.064	33.32	Undetermined
G6	hsa-miR-769-5p	GOI	33.487	32.811	33.029	33.86	32.316	33.059	33.587	35.54	33.196	31.709	35.337	38.076	33.668	30.206	31.838	31.105	33.208	32.631	33.444	33.266	32.534	32.686	32.888	33.176
G7	hsa-miR-612	GOI	Undetermined	Undetermined	Undetermined	Undetermined	Undetermined	Undetermined	Undetermined	Undetermined	Undetermined	Undetermined	Undetermined	Undetermined	Undetermined	Undetermined	Undetermined	Undetermined	Undetermined	Undetermined	Undetermined	Undetermined	37.285	Undetermined	Undetermined	Undetermined
G8	hsa-miR-1237-3p	GOI	Undetermined	Undetermined	36.4	Undetermined	Undetermined	Undetermined	Undetermined	Undetermined	37.682	36.64	Undetermined	Undetermined	Undetermined	Undetermined	Undetermined	Undetermined	Undetermined	Undetermined	39.653	Undetermined	Undetermined	35.857	Undetermined	Undetermined
G9	hsa-miR-1908-5p	GOI	33.428	33.206	34.082	32.361	30.597	31.315	34.476	32.529	31.763	32.071	34.966	38.07	32.089	29.416	32.047	32.766	32.89	34.976	31.969	33.096	32.543	31.778	31.733	33.52
G10	hsa-miR-1260a	GOI	32	31.704	32.175	31.642	31.113	31.16	32.896	32.681	30.339	30.493	33.717	32.727	30.986	30.011	29.447	31.083	30.499	32.2	30.432	31.343	30.911	31.219	30.32	30.939
G11	hsa-miR-182-3p	GOI	Undetermined	Undetermined	Undetermined	Undetermined	Undetermined	Undetermined	Undetermined	Undetermined	Undetermined	Undetermined	Undetermined	Undetermined	Undetermined	Undetermined	Undetermined	39.69	Undetermined	Undetermined	Undetermined	37.821	Undetermined	Undetermined	Undetermined	Undetermined
G12	hsa-miR-365b-5p	GOI	Undetermined	37.702	Undetermined	Undetermined	Undetermined	Undetermined	Undetermined	Undetermined	Undetermined	Undetermined	Undetermined	Undetermined	Undetermined	36.619	Undetermined	Undetermined	Undetermined	Undetermined	Undetermined	Undetermined	Undetermined	Undetermined	Undetermined	Undetermined
G13	hsa-miR-508-5p	GOI	Undetermined	Undetermined	Undetermined	Undetermined	Undetermined	Undetermined	Undetermined	Undetermined	Undetermined	Undetermined	Undetermined	Undetermined	Undetermined	Undetermined	Undetermined	Undetermined	Undetermined	Undetermined	Undetermined	Undetermined	Undetermined	Undetermined	Undetermined	Undetermined
G14	hsa-miR-671-3p	GOI	37.41	35.456	35.043	35.614	33.444	34.977	36.9	36.171	35.395	34.236	37.42	37.666	Undetermined	32.416	37.806	36.287	Undetermined	35.464	35.318	35.504	34.44	33.491	34.809	Undetermined
G15	hsa-miR-941	GOI	32.78	32.88	32.942	33.269	31.992	31.783	34.973	36.181	33.002	33.652	34.952	36.591	34.612	29.989	34.252	32.504	33.975	Undetermined	32.795	33.788	33.258	33.043	32.292	36.19
G16	hsa-miR-23b-5p	GOI	Undetermined	Undetermined	34.717	Undetermined	Undetermined	Undetermined	Undetermined	Undetermined	33.839	37.783	Undetermined	Undetermined	Undetermined	Undetermined	Undetermined	Undetermined	38.044	Undetermined	Undetermined	Undetermined	35.495	34.582	Undetermined	Undetermined
G17	hsa-miR-591	GOI	Undetermined	Undetermined	Undetermined	Undetermined	Undetermined	Undetermined	Undetermined	Undetermined	Undetermined	Undetermined	Undetermined	Undetermined	Undetermined	Undetermined	Undetermined	Undetermined	Undetermined	Undetermined	Undetermined	Undetermined	Undetermined	Undetermined	Undetermined	Undetermined
G18	hsa-miR-26b-3p	GOI	34.279	32.902	32.849	33.259	33.07	32.282	35.14	33.752	33.397	32.259	34.508	Undetermined	33.046	29.913	31.388	32.612	31.667	33.162	32.725	33.172	32.928	32.085	32.545	32.476
G19	hsa-miR-519b-3p	GOI	37.636	34.164	35.868	34.779	34.904	34.594	32.294	35.564	31.169	35.085	38.13	38.956	33.242	35.788	33.311	36.197	32.974	35.516	35.995	34.559	34.357	34.611	34.263	35.154
G20	hsa-miR-30d-3p	GOI	39.373	35.487	34.455	36.698	33.821	33.757	35.036	36.277	32.345	33.774	35.477	36.936	35.607	32.149	32.692	33.74	34.86	Undetermined	33.839	36.421	34.685	35.789	36.401	33.912
G21	hsa-miR-518d-5p	GOI	34.916	33.568	33.864	32.74	34.09	33.28	31.248	33.936	29.826	34.045	35.619	38.91	33.059	34.391	31.934	35.358	32.615	33.912	33.509	33.894	33.448	33.994	33.67	34.185
G22	hsa-miR-212-5p	GOI	Undetermined	36.366	Undetermined	Undetermined	Undetermined	Undetermined	Undetermined	Undetermined	Undetermined	Undetermined	Undetermined	Undetermined	Undetermined	Undetermined	34.439	35.553	Undetermined	Undetermined	Undetermined	Undetermined	Undetermined	Undetermined	Undetermined	Undetermined
G23	hsa-miR-520e	GOI	37.414	37.728	Undetermined	36.421	39.571	39.638	34.77	Undetermined	32.785	Undetermined	Undetermined	Undetermined	36.043	36.862	Undetermined	39.566	37.067	Undetermined	Undetermined	36.149	37.048	Undetermined	36.698	38.137
G24	hsa-miR-646	GOI	Undetermined	Undetermined	Undetermined	Undetermined	Undetermined	Undetermined	Undetermined	Undetermined	Undetermined	Undetermined	Undetermined	Undetermined	Undetermined	Undetermined	Undetermined	36.248	Undetermined	39.161	Undetermined	Undetermined	Undetermined	Undetermined	Undetermined	38.434
H1	hsa-miR-519e-3p	GOI	37.546	34.923	35.144	34.326	33.9	35.399	31.236	34.423	30.521	34.451	38.219	38.008	32.892	35.942	32.796	38.065	32.699	37.702	34.578	35.808	35.172	34.054	34.439	35.646
H2	hsa-miR-626	GOI	Undetermined	Undetermined	Undetermined	Undetermined	Undetermined	Undetermined	Undetermined	Undetermined	Undetermined	Undetermined	Undetermined	Undetermined	Undetermined	Undetermined	Undetermined	Undetermined	Undetermined	Undetermined	Undetermined	Undetermined	Undetermined	Undetermined	Undetermined	Undetermined
H3	hsa-miR-26a-1-3p	GOI	Undetermined	34.778	37.513	35.58	35.858	36.032	39.39	37.428	35.14	33.863	38.838	36.673	34.97	32.165	36.04	34.363	35.373	Undetermined	36.302	34.603	34.833	34.523	35.606	38.089
H4	hsa-miR-190b	GOI	Undetermined	Undetermined	Undetermined	Undetermined	Undetermined	Undetermined	Undetermined	Undetermined	Undetermined	Undetermined	Undetermined	Undetermined	36.698	36.974	Undetermined	Undetermined	38.633	36.407	36.338	36.905	Undetermined	38.079	Undetermined	Undetermined
H5	hsa-miR-1471	GOI	37.555	37.941	Undetermined	39.052	38.346	38.781	Undetermined	39.174	38.621	37.212	39.765	38.518	32.105	32.156	32.246	34.514	32.066	32.181	31.534	32.066	37.161	37.046	36.901	38.914
H6	hsa-miR-548l	GOI	Undetermined	36.188	36.671	Undetermined	35.232	Undetermined	Undetermined	36.431	Undetermined	35.648	Undetermined	Undetermined	Undetermined	35.061	38.387	39.191	Undetermined	Undetermined	Undetermined	Undetermined	Undetermined	35.542	36.919	Undetermined
H7	hsa-miR-586	GOI	Undetermined	Undetermined	Undetermined	Undetermined	Undetermined	Undetermined	Undetermined	Undetermined	Undetermined	Undetermined	Undetermined	Undetermined	Undetermined	Undetermined	Undetermined	Undetermined	Undetermined	Undetermined	Undetermined	Undetermined	Undetermined	Undetermined	Undetermined	Undetermined
H8	hsa-miR-103b	GOI	Undetermined	Undetermined	Undetermined	Undetermined	Undetermined	Undetermined	Undetermined	Undetermined	Undetermined	Undetermined	Undetermined	Undetermined	Undetermined	Undetermined	Undetermined	Undetermined	Undetermined	Undetermined	Undetermined	Undetermined	Undetermined	Undetermined	Undetermined	Undetermined
H9	hsa-miR-488-5p	GOI	Undetermined	Undetermined	Undetermined	Undetermined	Undetermined	Undetermined	Undetermined	Undetermined	Undetermined	Undetermined	Undetermined	Undetermined	38.508	Undetermined	Undetermined	Undetermined	Undetermined	Undetermined	Undetermined	Undetermined	Undetermined	Undetermined	Undetermined	Undetermined
H10	hsa-miR-129-1-3p	GOI	Undetermined	Undetermined	Undetermined	Undetermined	Undetermined	Undetermined	Undetermined	Undetermined	Undetermined	Undetermined	Undetermined	Undetermined	Undetermined	Undetermined	Undetermined	Undetermined	Undetermined	Undetermined	Undetermined	Undetermined	Undetermined	Undetermined	Undetermined	Undetermined
H11	hsa-miR-192-3p	GOI	Undetermined	Undetermined	Undetermined	35.664	35.734	Undetermined	Undetermined	35.531	33.18	35.155	Undetermined	Undetermined	Undetermined	35.806	35.24	35.515	35.008	Undetermined	Undetermined	Undetermined	Undetermined	34.94	35.715	Undetermined
H12	hsa-miR-632	GOI	37.29	Undetermined	36.7	Undetermined	35.569	36.64	38.214	Undetermined	Undetermined	37.484	Undetermined	36.556	Undetermined	Undetermined	33.952	36.121	Undetermined	37.572	37.304	Undetermined	Undetermined	Undetermined	Undetermined	37.283
H13	hsa-miR-181a-2-3p	GOI	34.146	34.271	34.803	35.774	35.025	35.211	35.934	35.199	34.828	38.511	36.471	Undetermined	34.035	31.587	33.796	33.441	34.378	33.823	31.711	36.635	32.75	32.278	35.539	32.698
H14	hsa-miR-1909-3p	GOI	Undetermined	Undetermined	Undetermined	Undetermined	Undetermined	Undetermined	Undetermined	Undetermined	Undetermined	Undetermined	Undetermined	Undetermined	37.123	Undetermined	Undetermined	Undetermined	Undetermined	Undetermined	Undetermined	Undetermined	Undetermined	Undetermined	Undetermined	Undetermined
H15	hsa-miR-573	GOI	Undetermined	Undetermined	Undetermined	Undetermined	Undetermined	Undetermined	Undetermined	Undetermined	Undetermined	Undetermined	Undetermined	Undetermined	Undetermined	Undetermined	Undetermined	Undetermined	Undetermined	Undetermined	Undetermined	38.192	Undetermined	Undetermined	Undetermined	Undetermined
H16	hsa-miR-302d-5p	GOI	Undetermined	Undetermined	Undetermined	Undetermined	Undetermined	Undetermined	Undetermined	Undetermined	Undetermined	Undetermined	Undetermined	Undetermined	Undetermined	Undetermined	Undetermined	Undetermined	Undetermined	37.819	39.792	Undetermined	Undetermined	Undetermined	Undetermined	Undetermined
H17	hsa-miR-194-3p	GOI	Undetermined	Undetermined	Undetermined	36.46	Undetermined	Undetermined	Undetermined	Undetermined	Undetermined	Undetermined	38.491	Undetermined	Undetermined	Undetermined	38.922	Undetermined	36.794	Undetermined	Undetermined	Undetermined	Undetermined	Undetermined	Undetermined	37.42
H18	hsa-miR-302b-5p	GOI	Undetermined	Undetermined	Undetermined	Undetermined	Undetermined	Undetermined	Undetermined	Undetermined	Undetermined	Undetermined	Undetermined	Undetermined	Undetermined	Undetermined	Undetermined	Undetermined	Undetermined	Undetermined	Undetermined	Undetermined	Undetermined	Undetermined	Undetermined	Undetermined
H19	hsa-miR-551b-5p	GOI	Undetermined	Undetermined	Undetermined	Undetermined	Undetermined	Undetermined	Undetermined	Undetermined	Undetermined	Undetermined	Undetermined	Undetermined	Undetermined	Undetermined	Undetermined	Undetermined	Undetermined	Undetermined	Undetermined	Undetermined	Undetermined	Undetermined	Undetermined	Undetermined
H20	hsa-miR-635	GOI	Undetermined	Undetermined	Undetermined	Undetermined	Undetermined	Undetermined	Undetermined	Undetermined	Undetermined	Undetermined	Undetermined	Undetermined	Undetermined	Undetermined	Undetermined	Undetermined	Undetermined	Undetermined	Undetermined	Undetermined	Undetermined	Undetermined	Undetermined	Undetermined
H21	hsa-miR-518d-3p	GOI	Undetermined	Undetermined	Undetermined	Undetermined	Undetermined	38.941	39.27	Undetermined	37.802	Undetermined	Undetermined	Undetermined	38.885	39.481	36.75	Undetermined	38.574	Undetermined	Undetermined	38.356	38.351	Undetermined	Undetermined	Undetermined
H22	hsa-miR-569	GOI	Undetermined	Undetermined	Undetermined	Undetermined	Undetermined	Undetermined	Undetermined	Undetermined	Undetermined	Undetermined	Undetermined	Undetermined	Undetermined	Undetermined	Undetermined	Undetermined	Undetermined	Undetermined	Undetermined	Undetermined	Undetermined	Undetermined	Undetermined	Undetermined
H23	hsa-miR-125b-1-3p	GOI	37.036	Undetermined	Undetermined	Undetermined	37.726	37.584	Undetermined	Undetermined	Undetermined	Undetermined	Undetermined	Undetermined	Undetermined	Undetermined	Undetermined	Undetermined	37.071	Undetermined	35.254	Undetermined	Undetermined	Undetermined	Undetermined	Undetermined
H24	hsa-miR-218-2-3p	GOI	Undetermined	Undetermined	Undetermined	Undetermined	Undetermined	Undetermined	Undetermined	Undetermined	Undetermined	Undetermined	Undetermined	Undetermined	Undetermined	Undetermined	Undetermined	Undetermined	Undetermined	Undetermined	Undetermined	Undetermined	Undetermined	Undetermined	Undetermined	Undetermined
I1	hsa-miR-519c-3p	GOI	Undetermined	34.944	34.709	36.048	33.764	34.446	30.527	35.061	30.287	33.916	33.816	Undetermined	33.067	36.384	31.409	35.571	32.955	33.627	33.845	34.442	35.138	36.355	36.447	34.304
I2	hsa-miR-554	GOI	Undetermined	Undetermined	Undetermined	Undetermined	Undetermined	Undetermined	Undetermined	Undetermined	Undetermined	Undetermined	Undetermined	Undetermined	Undetermined	Undetermined	Undetermined	Undetermined	Undetermined	Undetermined	Undetermined	Undetermined	Undetermined	Undetermined	Undetermined	Undetermined
I3	hsa-miR-938	GOI	Undetermined	Undetermined	Undetermined	Undetermined	Undetermined	Undetermined	Undetermined	Undetermined	Undetermined	Undetermined	Undetermined	Undetermined	Undetermined	Undetermined	Undetermined	Undetermined	Undetermined	Undetermined	Undetermined	34.308	Undetermined	Undetermined	Undetermined	Undetermined
I4	hsa-miR-1243	GOI	Undetermined	Undetermined	Undetermined	Undetermined	Undetermined	Undetermined	Undetermined	Undetermined	Undetermined	Undetermined	Undetermined	Undetermined	Undetermined	Undetermined	Undetermined	Undetermined	Undetermined	Undetermined	Undetermined	Undetermined	Undetermined	Undetermined	Undetermined	Undetermined
I5	hsa-miR-708-3p	GOI	Undetermined	Undetermined	Undetermined	Undetermined	Undetermined	Undetermined	Undetermined	Undetermined	39.67	Undetermined	Undetermined	38.668	Undetermined	Undetermined	Undetermined	Undetermined	Undetermined	37.228	35.915	36.596	Undetermined	39.696	38.194	38.028
I6	hsa-miR-1185-5p	GOI	Undetermined	Undetermined	Undetermined	36.958	Undetermined	36.487	Undetermined	Undetermined	Undetermined	Undetermined	Undetermined	Undetermined	Undetermined	34.926	34.453	37.097	36.171	Undetermined	37.562	34.749	Undetermined	Undetermined	Undetermined	Undetermined
I7	hsa-miR-512-3p	GOI	33.951	32.138	34.486	32.37	31.725	31.883	28.209	32.363	28.334	31.62	32.357	Undetermined	30.881	32.478	29.621	33.931	31.814	33.623	32.698	31.351	29.937	32.645	31.116	33.219
I8	hsa-miR-587	GOI	Undetermined	Undetermined	Undetermined	Undetermined	Undetermined	Undetermined	Undetermined	Undetermined	Undetermined	Undetermined	Undetermined	Undetermined	Undetermined	Undetermined	Undetermined	Undetermined	Undetermined	Undetermined	Undetermined	Undetermined	Undetermined	Undetermined	Undetermined	Undetermined
I9	hsa-miR-603	GOI	Undetermined	Undetermined	Undetermined	Undetermined	Undetermined	Undetermined	Undetermined	Undetermined	Undetermined	39.96	Undetermined	Undetermined	Undetermined	Undetermined	Undetermined	Undetermined	Undetermined	Undetermined	Undetermined	Undetermined	Undetermined	Undetermined	Undetermined	Undetermined
I10	hsa-miR-1184	GOI	Undetermined	Undetermined	Undetermined	Undetermined	Undetermined	Undetermined	Undetermined	Undetermined	35.722	38.724	Undetermined	Undetermined	Undetermined	Undetermined	Undetermined	Undetermined	Undetermined	Undetermined	Undetermined	Undetermined	Undetermined	39.139	Undetermined	37.95
I11	hsa-miR-20a-3p	GOI	34.494	32.972	32.568	33.525	32.22	33.235	39.237	33.883	32.887	32.341	Undetermined	37.007	Undetermined	31.102	32.739	31.846	34.343	35.04	33.437	35.354	33.166	32.762	33.089	32.975
I12	hsa-miR-588	GOI	Undetermined	Undetermined	Undetermined	Undetermined	Undetermined	Undetermined	Undetermined	Undetermined	Undetermined	Undetermined	Undetermined	Undetermined	Undetermined	Undetermined	Undetermined	Undetermined	Undetermined	Undetermined	Undetermined	Undetermined	Undetermined	Undetermined	Undetermined	Undetermined
I13	hsa-miR-455-3p	GOI	30.914	31.608	30.282	30.903	29.855	29.85	32.316	31.635	29.864	29.332	32.743	33.466	30.331	33.129	28.515	29.912	31.521	30.692	32.227	31.625	30.577	29.917	29.308	28.475
I14	hsa-miR-582-3p	GOI	Undetermined	Undetermined	Undetermined	34.707	38.236	39.838	36.188	Undetermined	36.74	Undetermined	36.389	Undetermined	36.231	32.298	34.914	Undetermined	34.273	37.239	Undetermined	Undetermined	34.669	34.351	34.66	Undetermined
I15	hsa-miR-409-5p	GOI	32.46	32.962	32.393	32.595	31.729	32.501	36.192	33.732	33.409	31.803	34.456	34.121	31.989	29.325	32.26	31.893	35.457	35.103	32.239	32.884	32.279	31.507	32.609	35.378
I16	hsa-miR-452-3p	GOI	Undetermined	Undetermined	Undetermined	Undetermined	Undetermined	Undetermined	Undetermined	Undetermined	Undetermined	Undetermined	Undetermined	Undetermined	Undetermined	Undetermined	Undetermined	Undetermined	Undetermined	Undetermined	Undetermined	Undetermined	Undetermined	Undetermined	Undetermined	Undetermined
I17	hsa-miR-19b-1-5p	GOI	35.646	36.652	36.518	37.728	35.277	35.534	Undetermined	37.407	35.173	37.556	Undetermined	Undetermined	Undetermined	33.339	34.037	Undetermined	37.514	37.864	35.13	39.016	35.835	35.515	34.164	36.785
I18	hsa-miR-610	GOI	Undetermined	Undetermined	35.805	36.059	Undetermined	37.016	39.93	Undetermined	Undetermined	38.559	Undetermined	Undetermined	Undetermined	36.927	Undetermined	35.918	37.025	Undetermined	35.905	Undetermined	Undetermined	Undetermined	Undetermined	29.204
I19	hsa-miR-511-5p	GOI	34.662	36.942	36.121	35.484	34.683	34.093	Undetermined	37.279	34.282	35.675	36.323	Undetermined	35.869	Undetermined	34.863	35.06	33.635	35.574	35.073	35.84	35.101	34.077	35.11	Undetermined
I20	hsa-miR-200c-5p	GOI	Undetermined	Undetermined	Undetermined	Undetermined	Undetermined	Undetermined	Undetermined	Undetermined	Undetermined	Undetermined	Undetermined	Undetermined	Undetermined	Undetermined	Undetermined	Undetermined	Undetermined	Undetermined	Undetermined	Undetermined	Undetermined	Undetermined	Undetermined	Undetermined
I21	hsa-let-7a-3p	GOI	Undetermined	Undetermined	Undetermined	Undetermined	Undetermined	Undetermined	Undetermined	Undetermined	Undetermined	Undetermined	Undetermined	Undetermined	38.151	Undetermined	Undetermined	37.543	37.904	Undetermined	Undetermined	Undetermined	Undetermined	37.605	Undetermined	Undetermined
I22	hsa-miR-135a-3p	GOI	Undetermined	Undetermined	Undetermined	Undetermined	Undetermined	Undetermined	Undetermined	Undetermined	Undetermined	Undetermined	Undetermined	Undetermined	Undetermined	37.912	Undetermined	Undetermined	Undetermined	Undetermined	Undetermined	Undetermined	Undetermined	Undetermined	Undetermined	Undetermined
I23	hsa-miR-520a-5p	GOI	Undetermined	36.092	38.457	38.313	38.939	37.462	35.659	37.72	32.839	Undetermined	Undetermined	Undetermined	35.362	38.842	32.882	Undetermined	36.751	36.977	36.464	35.631	35.202	37.255	38.4	36.889
I24	hsa-miR-1468-5p	GOI	35.378	34.588	36.566	36.573	35.512	35.195	37.523	Undetermined	33.518	36.49	Undetermined	Undetermined	34.11	34.086	35.837	35.717	Undetermined	Undetermined	35.162	34.057	33.272	Undetermined	34.559	Undetermined
J1	hsa-miR-628-5p	GOI	38.521	34.56	35.897	36.929	35.793	34.359	Undetermined	36.725	34.848	35.64	39.655	Undetermined	37.17	32.009	34.399	33.99	33.985	Undetermined	34.19	34.95	33.974	33.624	34.816	33.751
J2	hsa-miR-552-3p	GOI	39.783	Undetermined	36.755	Undetermined	Undetermined	Undetermined	Undetermined	Undetermined	Undetermined	Undetermined	Undetermined	Undetermined	Undetermined	37.022	Undetermined	Undetermined	Undetermined	Undetermined	Undetermined	34.531	Undetermined	Undetermined	Undetermined	Undetermined
J3	hsa-miR-145-3p	GOI	36.08	34.754	34.908	36.927	33.854	32.997	36.162	36.065	33.018	34.096	36.775	Undetermined	35.698	32.973	34.498	33.757	31.542	35.61	32.968	33.217	32.88	34.311	32.727	33.447
J4	Blank (H2O)		Undetermined	Undetermined	Undetermined	Undetermined	Undetermined	Undetermined	Undetermined	Undetermined	Undetermined	Undetermined	Undetermined	Undetermined	Undetermined	Undetermined	Undetermined	Undetermined	Undetermined	Undetermined	Undetermined	Undetermined	Undetermined	Undetermined	Undetermined	Undetermined
J5	hsa-miR-378a-5p	GOI	36.431	Undetermined	35.477	33.125	34.692	35.334	36.844	37.303	34.009	35.54	36.868	Undetermined	34.46	32.794	32.328	34.423	34.436	Undetermined	37.315	Undetermined	35.263	33.631	34.739	35.189
J6	hsa-miR-7-1-3p	GOI	32.268	31.257	32.002	32.443	31.531	31.158	32.943	33.137	30.577	31.409	31.8	34.772	31.252	28.37	30.486	30.32	30.614	32.481	31.129	31.642	30.977	30.082	31.479	32.305
J7	hsa-miR-181c-3p	GOI	34.4	33.726	34.85	34.58	32.466	34.31	Undetermined	36.975	32.62	33.074	34.968	Undetermined	33.511	31.212	32.375	33.826	32.553	35.836	33.166	32.769	32.693	32.94	33.218	34.336
J8	hsa-miR-195-3p	GOI	37.625	38.138	37.306	Undetermined	36.738	35.963	Undetermined	Undetermined	36.698	38.73	Undetermined	Undetermined	Undetermined	Undetermined	Undetermined	Undetermined	Undetermined	36.846	35.946	Undetermined	34.928	35.024	36.486	Undetermined
J9	hsa-miR-578	GOI	Undetermined	Undetermined	Undetermined	Undetermined	36.99	Undetermined	Undetermined	Undetermined	Undetermined	Undetermined	Undetermined	Undetermined	Undetermined	Undetermined	Undetermined	Undetermined	Undetermined	Undetermined	Undetermined	Undetermined	Undetermined	Undetermined	Undetermined	Undetermined
J10	hsa-miR-505-5p	GOI	35.73	34.806	33.824	33.662	32.209	33.425	35.046	36.474	32.188	35.094	33.201	38.458	34.862	32.072	32.584	32.807	34.366	Undetermined	35.823	37.723	34.634	32.506	33.793	35.953
J11	hsa-miR-875-3p	GOI	Undetermined	Undetermined	Undetermined	Undetermined	Undetermined	Undetermined	Undetermined	Undetermined	Undetermined	Undetermined	Undetermined	Undetermined	Undetermined	Undetermined	Undetermined	Undetermined	Undetermined	Undetermined	Undetermined	Undetermined	Undetermined	Undetermined	Undetermined	Undetermined
J12	hsa-miR-450b-5p	GOI	35.496	37.006	35.232	38.692	33.505	35.359	Undetermined	38.42	34.65	Undetermined	Undetermined	39.445	38.909	33.473	34.5	34.297	35.744	35.641	36.089	38.709	33.914	36.463	36.559	Undetermined
J13	hsa-miR-876-5p	GOI	Undetermined	Undetermined	Undetermined	Undetermined	Undetermined	Undetermined	Undetermined	Undetermined	Undetermined	Undetermined	Undetermined	Undetermined	Undetermined	39.331	35.852	Undetermined	Undetermined	Undetermined	Undetermined	Undetermined	Undetermined	Undetermined	Undetermined	Undetermined
J14	hsa-miR-362-3p	GOI	35.22	32.997	32.567	32.195	32.312	31.707	33.546	35.202	31.959	33.084	35.474	Undetermined	33.201	31.393	32.235	31.488	31.644	33.358	32.166	33.174	31.178	31.271	32.469	32.69
J15	hsa-miR-624-5p	GOI	35.306	34.215	34.55	32.246	32.029	33.376	38.139	35.641	31.853	34.683	Undetermined	36.346	33.301	33.074	32.265	33.58	33.508	35.426	33.32	35.753	33.631	32.168	33.325	33.339
J16	hsa-miR-27a-5p	GOI	34.722	34.9	35.33	36.777	33.624	35.299	34.142	35.965	33.74	33.556	34.997	35.13	33.447	31.907	33.424	33.388	33.528	33.196	32.789	33.27	33.161	37.217	32.336	32.948
J17	hsa-miR-744-3p	GOI	35.636	34.683	35.45	37.239	Undetermined	Undetermined	Undetermined	35.109	Undetermined	34.372	36.095	Undetermined	Undetermined	31.866	Undetermined	34.28	35.612	Undetermined	33.889	34.669	33.753	33.66	33.715	32.792
J18	hsa-miR-139-3p	GOI	Undetermined	36.877	35.336	36.507	36.011	34.804	Undetermined	36.689	35.39	37.054	Undetermined	Undetermined	Undetermined	33.404	34.417	Undetermined	37.322	36.735	36.16	37.921	36.132	35.832	34.61	35.689
J19	hsa-miR-138-2-3p	GOI	Undetermined	Undetermined	Undetermined	Undetermined	Undetermined	Undetermined	Undetermined	Undetermined	Undetermined	Undetermined	Undetermined	Undetermined	Undetermined	Undetermined	39.515	Undetermined	Undetermined	Undetermined	Undetermined	Undetermined	Undetermined	Undetermined	Undetermined	Undetermined
J20	hsa-miR-655-3p	GOI	39.058	37.531	Undetermined	37.621	36.97	37.358	Undetermined	38.578	38.333	39.377	Undetermined	Undetermined	39.768	35.899	39.953	37.642	Undetermined	Undetermined	37.78	38.777	37.665	35.771	39.473	Undetermined
J21	hsa-miR-99b-3p	GOI	33.984	33.085	34.483	38.892	34.242	31.842	35.89	35.938	32.228	34.808	34.244	35.446	33.904	34.257	32.747	32.986	32.245	Undetermined	33.933	Undetermined	32.541	36.82	33.531	33.438
J22	hsa-miR-581	GOI	Undetermined	Undetermined	Undetermined	Undetermined	Undetermined	Undetermined	Undetermined	Undetermined	Undetermined	Undetermined	Undetermined	Undetermined	Undetermined	Undetermined	Undetermined	Undetermined	Undetermined	Undetermined	Undetermined	Undetermined	Undetermined	Undetermined	Undetermined	Undetermined
J23	hsa-miR-191-3p	GOI	35.797	36.24	36.94	38.149	36.288	35.213	Undetermined	38.214	36.13	37.696	Undetermined	Undetermined	34.69	32.433	34.957	34.584	37.642	36.314	35.42	35.382	35.042	37.658	35.122	37.616
J24	hsa-miR-32-3p	GOI	Undetermined	37.483	Undetermined	Undetermined	Undetermined	36.844	Undetermined	Undetermined	Undetermined	39.289	Undetermined	36.981	Undetermined	39.015	36.097	Undetermined	39.709	Undetermined	Undetermined	Undetermined	39.404	Undetermined	Undetermined	Undetermined
K1	hsa-miR-1204	GOI	Undetermined	Undetermined	Undetermined	Undetermined	Undetermined	Undetermined	Undetermined	Undetermined	Undetermined	Undetermined	Undetermined	Undetermined	Undetermined	Undetermined	Undetermined	Undetermined	Undetermined	Undetermined	Undetermined	Undetermined	Undetermined	Undetermined	Undetermined	Undetermined
K2	hsa-miR-548j-5p	GOI	34.455	33.542	33	33.534	33.471	33.38	34.267	34.43	32.435	32.588	34.76	34.946	33.571	29.937	32.343	32.357	32.863	34.912	32.063	34.57	33.187	32.572	31.73	33.179
K3	hsa-miR-555	GOI	Undetermined	Undetermined	Undetermined	Undetermined	38.679	39.564	Undetermined	Undetermined	38.665	Undetermined	Undetermined	Undetermined	Undetermined	Undetermined	Undetermined	Undetermined	Undetermined	Undetermined	Undetermined	Undetermined	Undetermined	Undetermined	Undetermined	Undetermined
K4	hsa-miR-1224-3p	GOI	Undetermined	39.095	Undetermined	Undetermined	36.982	Undetermined	39.17	Undetermined	Undetermined	Undetermined	Undetermined	Undetermined	39.652	38.666	36.2	Undetermined	39.934	35.389	39.352	37.075	Undetermined	36.768	37.509	Undetermined
K5	hsa-miR-1539	GOI	Undetermined	Undetermined	Undetermined	Undetermined	Undetermined	Undetermined	Undetermined	38.378	34.771	Undetermined	Undetermined	Undetermined	Undetermined	Undetermined	Undetermined	Undetermined	39.442	Undetermined	Undetermined	Undetermined	Undetermined	Undetermined	Undetermined	Undetermined
K6	hsa-miR-663b	GOI	35.317	Undetermined	36.438	36.475	35.003	35.003	35.004	Undetermined	Undetermined	Undetermined	36.748	35.373	36.287	Undetermined	Undetermined	Undetermined	Undetermined	38.443	Undetermined	Undetermined	35.975	33.837	33.474	Undetermined
K7	UniSp3 IPC	IPC	20.859	20.865	20.609	20.646	19.894	20.238	20.847	21.458	19.56	20.208	21.111	20.625	19.292	19.63	18.675	19.528	19.897	18.866	19.071	19.207	20.01	19.595	19.2	18.594
K8	hsa-miR-1248	GOI	Undetermined	Undetermined	Undetermined	Undetermined	Undetermined	Undetermined	Undetermined	Undetermined	Undetermined	Undetermined	Undetermined	Undetermined	Undetermined	Undetermined	Undetermined	Undetermined	Undetermined	Undetermined	Undetermined	Undetermined	Undetermined	Undetermined	Undetermined	Undetermined
K9	hsa-miR-889-3p	GOI	32.92	32.287	32.829	32.965	31.644	32.887	37.515	34.988	32.587	32.863	36.659	36.704	32.542	30.429	31.926	31.875	33.022	33.621	32.069	32.072	33.134	32.119	31.965	33.35
K10	hsa-miR-1227-3p	GOI	36.948	Undetermined	Undetermined	38.663	35.317	37.622	Undetermined	39.115	35.806	35.523	37.533	Undetermined	35.87	Undetermined	35.694	37.819	36.673	Undetermined	Undetermined	34.463	Undetermined	35.309	37.286	Undetermined
K11	hsa-miR-548h-5p	GOI	Undetermined	Undetermined	Undetermined	Undetermined	Undetermined	Undetermined	Undetermined	Undetermined	Undetermined	Undetermined	Undetermined	Undetermined	Undetermined	Undetermined	Undetermined	39.798	Undetermined	Undetermined	Undetermined	35.986	Undetermined	38.307	Undetermined	Undetermined
K12	hsa-miR-1255b-5p	GOI	Undetermined	Undetermined	Undetermined	36.172	Undetermined	Undetermined	36.46	Undetermined	Undetermined	35.813	Undetermined	Undetermined	Undetermined	37.333	35.613	36.324	Undetermined	Undetermined	Undetermined	Undetermined	Undetermined	36.448	Undetermined	Undetermined
K13	hsa-miR-330-5p	GOI	35.833	35.993	35.897	Undetermined	Undetermined	35.552	Undetermined	36.586	Undetermined	36.522	Undetermined	Undetermined	Undetermined	33.708	33.19	35.629	39.676	Undetermined	Undetermined	Undetermined	Undetermined	Undetermined	34.943	Undetermined
K14	hsa-miR-1238-3p	GOI	Undetermined	Undetermined	Undetermined	Undetermined	Undetermined	Undetermined	Undetermined	Undetermined	Undetermined	38.493	Undetermined	Undetermined	Undetermined	Undetermined	37.252	Undetermined	Undetermined	Undetermined	Undetermined	Undetermined	Undetermined	Undetermined	Undetermined	Undetermined
K15	hsa-miR-188-3p	GOI	Undetermined	35.797	Undetermined	35.448	36.242	Undetermined	Undetermined	Undetermined	Undetermined	Undetermined	Undetermined	Undetermined	Undetermined	Undetermined	Undetermined	35.597	39.213	Undetermined	Undetermined	35.281	34.846	Undetermined	Undetermined	Undetermined
K16	hsa-miR-589-3p	GOI	35.891	35.063	37.239	34.351	33.996	34.831	34.872	36.633	33.39	35.13	Undetermined	Undetermined	38.181	32.383	35.407	34.348	36.221	36.877	33.839	36.933	33.864	33.929	32.907	34.001
K17	hsa-miR-125b-2-3p	GOI	34.966	35.449	35.914	36.308	35.031	34.6	Undetermined	37.536	33.24	35.523	Undetermined	Undetermined	35.755	35.958	33.966	35.996	35.126	Undetermined	37.504	35.621	34.484	Undetermined	33.428	33.823
K18	hsa-miR-16-2-3p	GOI	31.327	30.846	31.289	29.154	29.61	30.735	33.452	32.928	29.377	31.489	32.915	34.779	30.977	29.269	29.859	29.518	29.82	31.533	30.486	31.992	30.675	28.761	30.576	30.589
K19	hsa-miR-515-5p	GOI	33.053	32.404	32.716	32.069	30.575	31.301	27.535	32.028	27.431	30.733	32.269	37.068	30.398	32.797	29.953	32.642	31.348	31.83	32.59	32.725	31.798	30.419	31.095	31.301
K20	hsa-miR-340-3p	GOI	33.71	32.991	32.988	37.016	33.053	32.615	39.046	34.624	33.536	33.149	38.567	35.479	35.26	30.241	31.376	32.848	33.755	37.808	32.061	32.209	32.385	31.88	32.582	34.357
K21	hsa-miR-513a-3p	GOI	38.177	37.436	Undetermined	Undetermined	Undetermined	Undetermined	Undetermined	Undetermined	Undetermined	Undetermined	Undetermined	Undetermined	Undetermined	38.907	Undetermined	Undetermined	Undetermined	Undetermined	Undetermined	Undetermined	37.711	Undetermined	Undetermined	Undetermined
K22	hsa-miR-34a-3p	GOI	35.957	33.525	33.528	32.797	33.528	33.797	34.566	33.944	32.306	32.547	34.535	33.25	31.058	32.417	31.821	35.721	34.311	34.121	32.452	35.434	32.672	32.801	33.555	32.18
K23	hsa-miR-342-5p	GOI	33.473	32.916	33.938	32.69	31.444	32.595	35.553	35.511	32.24	32.36	39.958	35.177	30.743	30.524	31.568	32.13	31.201	33.291	31.247	33.835	32.097	31.774	32.826	32.9
K24	hsa-miR-639	GOI	Undetermined	Undetermined	Undetermined	Undetermined	Undetermined	Undetermined	Undetermined	Undetermined	Undetermined	Undetermined	Undetermined	Undetermined	Undetermined	Undetermined	Undetermined	Undetermined	Undetermined	Undetermined	Undetermined	Undetermined	Undetermined	Undetermined	Undetermined	Undetermined
L1	hsa-let-7i-3p	GOI	Undetermined	37.638	Undetermined	Undetermined	35.937	37.296	Undetermined	39.962	38.871	Undetermined	Undetermined	Undetermined	37.202	34.158	36.377	36.026	35.681	Undetermined	Undetermined	36.269	38.074	35.764	Undetermined	Undetermined
L2	hsa-miR-543	GOI	30.811	29.496	29.763	30.433	29.163	30.23	31.077	31.052	29.2	30.364	31.401	33.704	30.457	26.953	29.176	29.423	30.754	31.699	29.712	30.098	30.072	29.675	29.629	30.416
L3	hsa-miR-645	GOI	Undetermined	Undetermined	Undetermined	Undetermined	Undetermined	Undetermined	Undetermined	Undetermined	Undetermined	Undetermined	Undetermined	Undetermined	Undetermined	Undetermined	Undetermined	Undetermined	Undetermined	Undetermined	38.447	Undetermined	Undetermined	Undetermined	Undetermined	Undetermined
L4	hsa-miR-548d-5p	GOI	Undetermined	38.756	37.729	39.34	35.469	Undetermined	Undetermined	Undetermined	Undetermined	Undetermined	Undetermined	Undetermined	Undetermined	34.775	38.172	Undetermined	39.398	36.169	Undetermined	Undetermined	37.312	Undetermined	37.2	Undetermined
L5	hsa-miR-33a-3p	GOI	38.913	36.29	39.453	36.175	39.545	36.817	37.944	36.461	38.395	35.81	39.937	38.944	35.886	33.716	33.65	34.491	35.179	37.583	34.239	35.287	36.152	37.069	38.7	38.13
L6	hsa-miR-664a-3p	GOI	33.858	32.98	32.806	35.138	32.825	32.832	36.853	34.634	32.537	32.717	38.921	36.902	33.422	30.438	31.163	32.431	33.366	35.266	32.046	32.394	33.049	32.461	32.797	32.552
L7	UniSp3 IPC	IPC	20.565	20.774	20.578	20.743	19.779	20.142	20.692	21.254	19.444	20.063	21.032	20.495	19.433	19.602	18.638	19.545	19.804	18.917	19.081	18.968	19.812	19.489	19.133	18.482
L8	UniSp3 IPC	IPC	20.771	20.989	20.771	21.007	19.941	20.406	20.663	21.473	19.733	20.167	21.217	20.625	19.75	19.879	18.81	19.915	20.252	18.868	19.343	19.423	20.033	19.419	19.324	18.552
L9	hsa-miR-379-3p	GOI	34.219	33.429	33.078	35.984	32.887	33.478	Undetermined	34.858	32.974	32.773	37.921	36.381	32.941	30.792	31.372	32.76	34.988	33.394	32.16	32.798	33.222	32.547	32.964	34.803
L10	hsa-miR-556-3p	GOI	35.557	36.128	Undetermined	Undetermined	37.098	36.99	Undetermined	37.126	Undetermined	33.977	Undetermined	Undetermined	Undetermined	34.319	36.605	35.744	36.593	Undetermined	34.93	Undetermined	Undetermined	33.782	34.561	Undetermined
L11	hsa-miR-614	GOI	Undetermined	Undetermined	Undetermined	Undetermined	Undetermined	Undetermined	Undetermined	Undetermined	Undetermined	Undetermined	Undetermined	Undetermined	Undetermined	Undetermined	Undetermined	Undetermined	Undetermined	Undetermined	Undetermined	Undetermined	Undetermined	Undetermined	Undetermined	Undetermined
L12	hsa-miR-616-5p	GOI	Undetermined	Undetermined	Undetermined	Undetermined	Undetermined	Undetermined	36.536	Undetermined	Undetermined	34.867	Undetermined	Undetermined	37.953	33.632	Undetermined	35.476	38.387	Undetermined	39.364	Undetermined	Undetermined	Undetermined	34.347	Undetermined
L13	hsa-miR-93-3p	GOI	30.674	29.558	29.917	28.502	28.413	29.592	31.694	31.379	27.38	29.18	29.588	32.75	30.03	26.906	28.671	28.759	28.747	30.97	30.096	30.589	29.431	28.062	28.805	28.809
L14	hsa-miR-1972	GOI	34.039	32.862	35.034	33.115	32.394	33.487	32.405	35.062	33.406	32.838	35.043	35.168	32.868	33.176	32.247	Undetermined	34.553	33.877	33.881	34.51	33.232	33.608	31.436	33.187
L15	hsa-miR-616-3p	GOI	Undetermined	37.818	36.918	Undetermined	Undetermined	Undetermined	Undetermined	Undetermined	Undetermined	Undetermined	Undetermined	Undetermined	Undetermined	34.771	Undetermined	36.039	35.937	Undetermined	Undetermined	Undetermined	Undetermined	Undetermined	Undetermined	33.959
L16	hsa-miR-369-3p	GOI	34.986	33.481	33.167	33.894	32.751	33.625	37.341	34.54	34.112	35.615	Undetermined	38.293	33.038	31.488	32.615	33.27	35.955	34.969	33.263	32.373	33.868	33.454	36.509	35.061
L17	hsa-miR-2110	GOI	33.853	32.449	33.256	30.807	30.994	31.778	33.776	34.126	30.473	32.604	32.427	37.514	31.944	29.385	30.861	31.804	31.841	34.369	32.356	33.69	32.092	30.406	31.715	31.721
L18	hsa-miR-548a-3p	GOI	36.435	33.341	33.839	33.477	33.259	33.229	34.358	35.571	Undetermined	34.167	34.352	38.593	34.315	29.899	33.506	33.111	35.086	35.496	33.795	32.888	32.205	31.968	31.914	34.677
L19	hsa-miR-634	GOI	Undetermined	Undetermined	Undetermined	Undetermined	Undetermined	Undetermined	Undetermined	Undetermined	Undetermined	Undetermined	Undetermined	Undetermined	37.643	Undetermined	Undetermined	Undetermined	Undetermined	Undetermined	Undetermined	Undetermined	Undetermined	Undetermined	Undetermined	Undetermined
L20	hsa-miR-320c	GOI	30.894	29.082	29.413	28.347	28.183	28.471	33.247	30.312	27.127	28.53	39.444	32.104	27.88	27.715	27.477	28.649	27.969	30.262	28.138	29.358	27.386	27.714	28.072	28.303
L21	hsa-miR-636	GOI	35.769	36.211	37.284	33.754	33.809	34.435	Undetermined	Undetermined	33.085	39.711	35.494	Undetermined	33.848	36.331	36.681	35.754	35.588	Undetermined	33.878	Undetermined	34.362	32.762	33.517	Undetermined
L22	hsa-miR-606	GOI	Undetermined	Undetermined	Undetermined	Undetermined	Undetermined	Undetermined	Undetermined	Undetermined	Undetermined	Undetermined	Undetermined	Undetermined	Undetermined	Undetermined	Undetermined	Undetermined	Undetermined	Undetermined	Undetermined	Undetermined	Undetermined	Undetermined	Undetermined	Undetermined
L23	hsa-miR-208b-3p	GOI	Undetermined	Undetermined	Undetermined	Undetermined	38.619	Undetermined	Undetermined	Undetermined	Undetermined	Undetermined	Undetermined	Undetermined	Undetermined	Undetermined	Undetermined	Undetermined	Undetermined	Undetermined	Undetermined	Undetermined	Undetermined	Undetermined	Undetermined	38.834
L24	hsa-miR-367-5p	GOI	Undetermined	Undetermined	Undetermined	Undetermined	Undetermined	Undetermined	Undetermined	Undetermined	Undetermined	Undetermined	Undetermined	Undetermined	Undetermined	Undetermined	Undetermined	Undetermined	Undetermined	Undetermined	Undetermined	Undetermined	Undetermined	Undetermined	Undetermined	Undetermined
M1	hsa-miR-520d-3p	GOI	34.109	32.262	33.537	32.434	32.297	32.084	27.924	32.573	28.423	33.338	31.825	Undetermined	31.137	31.784	31.463	33.307	31.953	32.224	34.925	32.361	32.077	31.395	30.971	32.773
M2	hsa-miR-1265	GOI	Undetermined	Undetermined	Undetermined	Undetermined	Undetermined	Undetermined	Undetermined	Undetermined	Undetermined	Undetermined	Undetermined	Undetermined	Undetermined	Undetermined	Undetermined	Undetermined	Undetermined	Undetermined	Undetermined	Undetermined	Undetermined	Undetermined	Undetermined	Undetermined
M3	hsa-miR-1203	GOI	Undetermined	39.947	Undetermined	Undetermined	Undetermined	Undetermined	Undetermined	39.826	Undetermined	Undetermined	Undetermined	Undetermined	38.036	Undetermined	39.388	Undetermined	Undetermined	Undetermined	Undetermined	Undetermined	Undetermined	Undetermined	Undetermined	Undetermined
M4	hsa-miR-548k	GOI	36.425	35.749	Undetermined	36.57	33.65	36.029	Undetermined	Undetermined	Undetermined	Undetermined	Undetermined	36.385	Undetermined	32.809	31.614	34.236	34.22	39.014	Undetermined	33.723	38.204	35.509	34.214	33.646
M5	hsa-miR-548a-5p	GOI	39.774	38.821	37.951	38.402	37.12	36.486	Undetermined	Undetermined	Undetermined	38.714	Undetermined	Undetermined	Undetermined	34.124	35.904	36.919	38.278	Undetermined	36.977	36.646	36.542	36.289	37.176	Undetermined
M6	hsa-miR-1253	GOI	Undetermined	Undetermined	Undetermined	Undetermined	Undetermined	Undetermined	Undetermined	Undetermined	Undetermined	Undetermined	Undetermined	Undetermined	Undetermined	Undetermined	Undetermined	Undetermined	Undetermined	Undetermined	Undetermined	Undetermined	Undetermined	Undetermined	Undetermined	Undetermined
M7	hsa-miR-615-5p	GOI	Undetermined	Undetermined	Undetermined	Undetermined	Undetermined	Undetermined	Undetermined	Undetermined	Undetermined	Undetermined	Undetermined	Undetermined	Undetermined	Undetermined	Undetermined	Undetermined	Undetermined	Undetermined	Undetermined	38.31	Undetermined	Undetermined	Undetermined	Undetermined
M8	hsa-miR-607	GOI	Undetermined	Undetermined	Undetermined	Undetermined	Undetermined	Undetermined	Undetermined	Undetermined	Undetermined	Undetermined	Undetermined	Undetermined	Undetermined	36.357	Undetermined	Undetermined	Undetermined	Undetermined	Undetermined	Undetermined	Undetermined	Undetermined	Undetermined	Undetermined
M9	hsa-miR-1208	GOI	Undetermined	Undetermined	Undetermined	Undetermined	Undetermined	Undetermined	Undetermined	Undetermined	Undetermined	Undetermined	Undetermined	Undetermined	Undetermined	Undetermined	Undetermined	Undetermined	Undetermined	Undetermined	Undetermined	Undetermined	Undetermined	Undetermined	Undetermined	Undetermined
M10	hsa-miR-302e	GOI	Undetermined	Undetermined	Undetermined	Undetermined	Undetermined	Undetermined	Undetermined	Undetermined	Undetermined	Undetermined	Undetermined	Undetermined	32.593	Undetermined	Undetermined	Undetermined	Undetermined	Undetermined	36.482	Undetermined	Undetermined	Undetermined	Undetermined	Undetermined
M11	hsa-miR-1206	GOI	Undetermined	Undetermined	Undetermined	Undetermined	Undetermined	Undetermined	Undetermined	Undetermined	Undetermined	Undetermined	Undetermined	Undetermined	Undetermined	Undetermined	Undetermined	39.034	Undetermined	Undetermined	Undetermined	Undetermined	Undetermined	Undetermined	Undetermined	Undetermined
M12	hsa-miR-1270	GOI	36.821	36.313	35.82	33.534	34.934	35.133	37.318	38.122	34.878	36.785	Undetermined	Undetermined	36.154	35.677	35.171	34.604	Undetermined	Undetermined	34.769	Undetermined	36.313	36.723	35.559	34.894
M13	hsa-miR-525-3p	GOI	38.242	36.246	34.565	34.278	33.682	34.146	29.245	34.457	30.089	32.819	34.403	Undetermined	34.399	35.084	33.441	Undetermined	33.17	Undetermined	33.765	33.991	34.397	32.098	32.54	33.54
M14	hsa-miR-1200	GOI	Undetermined	Undetermined	Undetermined	Undetermined	Undetermined	Undetermined	Undetermined	Undetermined	Undetermined	Undetermined	Undetermined	Undetermined	Undetermined	Undetermined	Undetermined	Undetermined	Undetermined	Undetermined	Undetermined	38.395	Undetermined	Undetermined	Undetermined	Undetermined
M15	hsa-miR-1911-5p	GOI	Undetermined	Undetermined	Undetermined	Undetermined	Undetermined	Undetermined	Undetermined	Undetermined	Undetermined	Undetermined	Undetermined	Undetermined	Undetermined	Undetermined	Undetermined	Undetermined	Undetermined	Undetermined	Undetermined	Undetermined	Undetermined	Undetermined	Undetermined	Undetermined
M16	hsa-miR-33b-3p	GOI	Undetermined	39.116	Undetermined	Undetermined	Undetermined	Undetermined	Undetermined	Undetermined	34.999	Undetermined	Undetermined	Undetermined	37.65	35.474	Undetermined	Undetermined	Undetermined	Undetermined	34.865	Undetermined	Undetermined	35.69	33.542	Undetermined
M17	hsa-miR-223-5p	GOI	31.985	31.577	31.891	31.804	31.636	31.612	35.125	32.922	31.93	31.272	34.473	34.385	31.764	28.821	30.755	30.794	32.691	32.132	32.09	32.21	31.633	31.511	30.824	31.477
M18	hsa-miR-34b-5p	GOI	35.871	Undetermined	Undetermined	Undetermined	Undetermined	Undetermined	Undetermined	Undetermined	Undetermined	34.988	Undetermined	Undetermined	Undetermined	Undetermined	Undetermined	Undetermined	36.41	Undetermined	Undetermined	Undetermined	Undetermined	Undetermined	Undetermined	Undetermined
M19	hsa-miR-888-3p	GOI	Undetermined	Undetermined	Undetermined	Undetermined	Undetermined	Undetermined	Undetermined	Undetermined	Undetermined	Undetermined	Undetermined	Undetermined	Undetermined	Undetermined	Undetermined	Undetermined	Undetermined	Undetermined	Undetermined	Undetermined	Undetermined	Undetermined	Undetermined	Undetermined
M20	hsa-miR-424-3p	GOI	32.446	31.934	32.842	32.352	31.26	32.152	33.551	33.436	31.244	31.899	35.779	35.838	33.456	30.899	31.583	31.695	32.743	35.234	33.215	33.749	33.092	32.28	31.298	30.799
M21	hsa-miR-339-3p	GOI	31.941	30.747	31.12	30.838	29.721	30.949	33.837	32.524	30.198	30.749	31.74	34.414	31.824	27.974	32.028	30.323	30.859	32.681	30.541	30.186	29.815	29.668	30.338	30.593
M22	hsa-miR-380-5p	GOI	Undetermined	38.387	36.378	Undetermined	34.914	33.385	Undetermined	Undetermined	Undetermined	35.917	37.645	38.876	34.84	32.671	Undetermined	34.138	35.674	Undetermined	35.435	35.12	Undetermined	33.616	33.525	33.889
M23	hsa-miR-647	GOI	Undetermined	Undetermined	Undetermined	Undetermined	Undetermined	Undetermined	Undetermined	Undetermined	Undetermined	Undetermined	Undetermined	Undetermined	Undetermined	Undetermined	Undetermined	Undetermined	Undetermined	Undetermined	Undetermined	Undetermined	Undetermined	Undetermined	Undetermined	Undetermined
M24	hsa-miR-518f-5p	GOI	33.726	31.512	33.616	32.401	31.657	31.983	29.671	32.522	29.6	33.003	33.797	34.969	30.815	32.657	30.441	32.44	32.184	33.199	32.717	31.947	31.067	31.91	32.526	31.618
N1	hsa-miR-92b-5p	GOI	Undetermined	38.068	Undetermined	36	Undetermined	Undetermined	Undetermined	Undetermined	34.689	36.115	Undetermined	Undetermined	37.223	35.152	Undetermined	37.66	38.077	Undetermined	Undetermined	Undetermined	Undetermined	37.224	34.066	Undetermined
N2	hsa-miR-551a	GOI	33.41	32.807	34.342	33.494	32.885	32.823	36.184	Undetermined	32.707	Undetermined	34.775	Undetermined	35.646	30.446	31.455	31.745	32.931	34.122	32.731	32.058	31.773	33.152	32.334	33.566
N3	hsa-miR-146a-3p	GOI	Undetermined	Undetermined	Undetermined	Undetermined	Undetermined	Undetermined	Undetermined	Undetermined	Undetermined	Undetermined	Undetermined	Undetermined	Undetermined	Undetermined	Undetermined	36.416	Undetermined	Undetermined	34.916	Undetermined	Undetermined	Undetermined	Undetermined	34.947
N4	hsa-miR-218-1-3p	GOI	Undetermined	Undetermined	Undetermined	Undetermined	Undetermined	Undetermined	Undetermined	Undetermined	Undetermined	Undetermined	Undetermined	Undetermined	Undetermined	Undetermined	38.217	Undetermined	37.725	Undetermined	Undetermined	38.447	Undetermined	Undetermined	Undetermined	Undetermined
N5	hsa-miR-593-5p	GOI	Undetermined	Undetermined	Undetermined	Undetermined	Undetermined	Undetermined	Undetermined	Undetermined	Undetermined	Undetermined	Undetermined	Undetermined	Undetermined	Undetermined	Undetermined	Undetermined	Undetermined	Undetermined	Undetermined	Undetermined	Undetermined	Undetermined	Undetermined	Undetermined
N6	hsa-miR-561-3p	GOI	Undetermined	Undetermined	Undetermined	Undetermined	Undetermined	Undetermined	Undetermined	Undetermined	Undetermined	Undetermined	Undetermined	Undetermined	Undetermined	Undetermined	38.22	Undetermined	Undetermined	Undetermined	Undetermined	Undetermined	Undetermined	Undetermined	Undetermined	Undetermined
N7	hsa-miR-767-3p	GOI	Undetermined	Undetermined	Undetermined	Undetermined	Undetermined	Undetermined	Undetermined	Undetermined	Undetermined	Undetermined	Undetermined	Undetermined	Undetermined	Undetermined	Undetermined	Undetermined	Undetermined	Undetermined	Undetermined	Undetermined	Undetermined	Undetermined	Undetermined	Undetermined
N8	hsa-miR-526b-3p	GOI	Undetermined	Undetermined	Undetermined	Undetermined	36.101	39.704	35.846	38.098	34.439	Undetermined	Undetermined	Undetermined	Undetermined	Undetermined	Undetermined	Undetermined	Undetermined	Undetermined	Undetermined	Undetermined	Undetermined	Undetermined	Undetermined	Undetermined
N9	hsa-miR-24-1-5p	GOI	36.015	36.408	36.946	37.005	34.794	Undetermined	39.38	37.104	35.82	Undetermined	Undetermined	Undetermined	Undetermined	35.327	34.692	35.664	34.395	36.166	Undetermined	35.943	36.857	35.686	35.358	Undetermined
N10	hsa-let-7b-3p	GOI	31.938	32.01	32.6	32.372	30.799	31.346	35.491	32.377	31.188	31.088	33.415	35.543	31.243	32.348	31.408	30.687	30.989	33.874	31.616	32.195	31.996	30.582	30.975	30.806
N11	hsa-miR-193b-5p	GOI	33.748	31.764	34.87	34.527	31.923	32.688	34.758	34.89	31.307	32.167	Undetermined	38.622	33.135	31.968	33.406	33.556	32.06	33.511	32.867	31.505	31.507	32.234	31.644	35.79
N12	hsa-miR-335-3p	GOI	32.028	32.844	31.442	31.9	31.156	31.773	33.803	32.765	31.649	32.372	33.026	34.034	32.271	29.316	30.998	31.956	32.152	33.426	31.235	32.641	30.22	30.52	30.521	30.671
N13	hsa-miR-541-5p	GOI	Undetermined	Undetermined	Undetermined	Undetermined	Undetermined	Undetermined	Undetermined	Undetermined	Undetermined	Undetermined	Undetermined	Undetermined	Undetermined	Undetermined	Undetermined	Undetermined	Undetermined	Undetermined	Undetermined	Undetermined	Undetermined	38.814	Undetermined	36.387
N14	hsa-miR-30c-1-3p	GOI	Undetermined	38.658	Undetermined	Undetermined	Undetermined	37.132	Undetermined	Undetermined	Undetermined	Undetermined	Undetermined	Undetermined	Undetermined	Undetermined	35.94	Undetermined	Undetermined	Undetermined	Undetermined	Undetermined	Undetermined	Undetermined	Undetermined	36.179
N15	hsa-miR-629-3p	GOI	36.392	Undetermined	35.917	34.776	33.609	32.712	35.486	Undetermined	33.609	35.36	35.959	Undetermined	Undetermined	32.355	33.986	33.739	35.212	Undetermined	34.927	Undetermined	33.843	33.712	34.507	34.37
N16	hsa-miR-377-5p	GOI	39.065	37.096	37.333	37.36	34.516	35.348	Undetermined	38.085	34.752	37.189	Undetermined	Undetermined	36.801	32.801	35.328	35.762	38.311	Undetermined	35.217	36.855	36.616	37.177	35.896	Undetermined
N17	hsa-miR-630	GOI	Undetermined	Undetermined	Undetermined	Undetermined	Undetermined	Undetermined	Undetermined	Undetermined	Undetermined	Undetermined	Undetermined	Undetermined	Undetermined	Undetermined	Undetermined	Undetermined	Undetermined	Undetermined	Undetermined	Undetermined	Undetermined	Undetermined	Undetermined	Undetermined
N18	hsa-miR-548d-3p	GOI	Undetermined	36.981	Undetermined	39.816	Undetermined	Undetermined	Undetermined	Undetermined	34.917	Undetermined	Undetermined	Undetermined	Undetermined	37.177	Undetermined	Undetermined	Undetermined	Undetermined	Undetermined	Undetermined	Undetermined	35.45	34.858	Undetermined
N19	hsa-miR-885-3p	GOI	38.485	Undetermined	36.895	36.834	34.083	Undetermined	Undetermined	38.093	35.21	36.839	Undetermined	Undetermined	35.712	38.94	36.219	39.214	34.931	35.726	36.854	34.327	34.878	38.781	38.851	36.195
N20	hsa-miR-320d	GOI	31.143	30.399	30.774	29.694	29.619	29.923	32.279	31.55	28.901	30.08	34.532	32.953	29.65	28.651	28.852	29.992	28.812	30.809	29.595	30.194	28.345	29.058	29.617	28.875
N21	hsa-miR-2053	GOI	Undetermined	Undetermined	Undetermined	Undetermined	Undetermined	Undetermined	Undetermined	Undetermined	Undetermined	Undetermined	Undetermined	Undetermined	Undetermined	Undetermined	Undetermined	Undetermined	Undetermined	Undetermined	Undetermined	Undetermined	Undetermined	Undetermined	Undetermined	Undetermined
N22	hsa-miR-675-5p	GOI	Undetermined	34.179	36.688	Undetermined	34.563	39.121	Undetermined	Undetermined	35.748	Undetermined	Undetermined	Undetermined	Undetermined	38.878	Undetermined	34.531	Undetermined	35.331	35.619	Undetermined	36.066	Undetermined	Undetermined	Undetermined
N23	hsa-miR-1252-5p	GOI	Undetermined	Undetermined	Undetermined	Undetermined	Undetermined	Undetermined	Undetermined	Undetermined	Undetermined	Undetermined	Undetermined	Undetermined	Undetermined	Undetermined	Undetermined	Undetermined	Undetermined	Undetermined	Undetermined	Undetermined	Undetermined	Undetermined	Undetermined	Undetermined
N24	hsa-miR-548e-3p	GOI	Undetermined	Undetermined	Undetermined	39.041	Undetermined	Undetermined	Undetermined	Undetermined	Undetermined	Undetermined	Undetermined	Undetermined	Undetermined	35.84	Undetermined	Undetermined	Undetermined	Undetermined	37.092	Undetermined	Undetermined	Undetermined	Undetermined	Undetermined
O1	hsa-miR-1914-5p	GOI	Undetermined	Undetermined	Undetermined	Undetermined	Undetermined	Undetermined	Undetermined	Undetermined	38.321	Undetermined	37.194	Undetermined	Undetermined	Undetermined	Undetermined	35.384	Undetermined	Undetermined	Undetermined	Undetermined	Undetermined	Undetermined	37.83	Undetermined
O2	hsa-miR-513c-5p	GOI	Undetermined	36.238	Undetermined	Undetermined	Undetermined	Undetermined	Undetermined	Undetermined	Undetermined	Undetermined	Undetermined	Undetermined	Undetermined	Undetermined	Undetermined	36.333	Undetermined	Undetermined	Undetermined	Undetermined	Undetermined	Undetermined	Undetermined	Undetermined
O3	hsa-miR-331-5p	GOI	36.781	35.277	35.766	35.937	34.862	Undetermined	Undetermined	Undetermined	Undetermined	36.421	Undetermined	Undetermined	Undetermined	32.722	Undetermined	Undetermined	Undetermined	Undetermined	Undetermined	35.52	36.387	35.224	34.426	Undetermined
O4	hsa-miR-1182	GOI	Undetermined	Undetermined	Undetermined	Undetermined	Undetermined	Undetermined	Undetermined	Undetermined	Undetermined	Undetermined	Undetermined	Undetermined	Undetermined	Undetermined	Undetermined	Undetermined	Undetermined	Undetermined	Undetermined	Undetermined	Undetermined	Undetermined	Undetermined	Undetermined
O5	hsa-miR-611	GOI	Undetermined	Undetermined	Undetermined	Undetermined	Undetermined	Undetermined	Undetermined	Undetermined	Undetermined	Undetermined	Undetermined	Undetermined	Undetermined	Undetermined	Undetermined	Undetermined	Undetermined	Undetermined	Undetermined	Undetermined	Undetermined	Undetermined	Undetermined	Undetermined
O6	hsa-miR-1181	GOI	Undetermined	Undetermined	Undetermined	Undetermined	39.22	Undetermined	Undetermined	Undetermined	Undetermined	Undetermined	Undetermined	Undetermined	35.317	Undetermined	Undetermined	Undetermined	Undetermined	38.505	Undetermined	39.695	Undetermined	Undetermined	37.899	Undetermined
O7	hsa-miR-638	GOI	Undetermined	39.203	38.956	Undetermined	37.029	37.379	39.287	Undetermined	36.517	37.253	Undetermined	Undetermined	38.357	39.94	37.549	Undetermined	39.308	Undetermined	Undetermined	Undetermined	39.431	37.361	37.651	Undetermined
O8	hsa-miR-515-3p	GOI	32.42	30.777	32.184	31.361	31.466	30.767	28.602	32.854	29.264	31.808	32.5	Undetermined	30.46	31.433	29.555	31.18	30.948	32.673	30.8	30.185	28.653	31.093	31.99	30.715
O9	hsa-miR-650	GOI	Undetermined	38.4	Undetermined	Undetermined	Undetermined	Undetermined	Undetermined	Undetermined	Undetermined	Undetermined	37.768	Undetermined	Undetermined	Undetermined	Undetermined	Undetermined	Undetermined	Undetermined	Undetermined	Undetermined	Undetermined	Undetermined	Undetermined	Undetermined
O10	hsa-miR-1178-3p	GOI	Undetermined	Undetermined	Undetermined	Undetermined	Undetermined	Undetermined	Undetermined	Undetermined	Undetermined	Undetermined	Undetermined	Undetermined	Undetermined	35.271	Undetermined	Undetermined	Undetermined	Undetermined	Undetermined	Undetermined	Undetermined	Undetermined	Undetermined	Undetermined
O11	hsa-miR-600	GOI	Undetermined	Undetermined	Undetermined	Undetermined	Undetermined	Undetermined	Undetermined	Undetermined	Undetermined	Undetermined	Undetermined	Undetermined	Undetermined	Undetermined	Undetermined	Undetermined	Undetermined	Undetermined	Undetermined	Undetermined	Undetermined	Undetermined	Undetermined	Undetermined
O12	hsa-miR-599	GOI	Undetermined	Undetermined	Undetermined	36.312	Undetermined	Undetermined	Undetermined	Undetermined	Undetermined	Undetermined	Undetermined	Undetermined	Undetermined	Undetermined	Undetermined	Undetermined	Undetermined	Undetermined	Undetermined	Undetermined	Undetermined	Undetermined	Undetermined	Undetermined
O13	hsa-miR-520g-3p	GOI	34.186	33.722	35.857	34.85	32.482	34.43	30.786	33.42	29.307	Undetermined	34.719	36.287	32.39	34.769	31.216	34.737	32.284	33.921	34.763	34.619	33.795	32.741	32.69	34.933
O14	hsa-miR-564	GOI	Undetermined	Undetermined	Undetermined	Undetermined	Undetermined	Undetermined	Undetermined	Undetermined	Undetermined	Undetermined	Undetermined	Undetermined	Undetermined	Undetermined	Undetermined	Undetermined	Undetermined	Undetermined	Undetermined	Undetermined	Undetermined	Undetermined	Undetermined	Undetermined
O15	hsa-miR-132-5p	GOI	35.918	37.694	Undetermined	36.542	Undetermined	35.218	35.308	Undetermined	33.996	Undetermined	Undetermined	Undetermined	Undetermined	33.152	34.927	Undetermined	35.418	Undetermined	Undetermined	Undetermined	35.133	34.923	Undetermined	35.481
O16	hsa-miR-577	GOI	Undetermined	Undetermined	Undetermined	Undetermined	Undetermined	Undetermined	Undetermined	Undetermined	Undetermined	Undetermined	Undetermined	Undetermined	Undetermined	Undetermined	Undetermined	Undetermined	38.41	Undetermined	38.66	Undetermined	Undetermined	38.964	Undetermined	Undetermined
O17	hsa-miR-1911-3p	GOI	Undetermined	Undetermined	Undetermined	Undetermined	Undetermined	Undetermined	Undetermined	Undetermined	Undetermined	Undetermined	Undetermined	Undetermined	Undetermined	Undetermined	Undetermined	39.273	Undetermined	Undetermined	Undetermined	Undetermined	Undetermined	Undetermined	Undetermined	Undetermined
O18	hsa-let-7f-2-3p	GOI	35.947	35.697	35.085	36.987	35.131	34.381	37.505	36.35	36.719	35.861	39.17	Undetermined	34.216	35.453	34.381	36.632	33.982	34.539	37.509	35.189	38.03	35.953	34.874	37.865
O19	hsa-miR-155-3p	GOI	Undetermined	Undetermined	Undetermined	Undetermined	Undetermined	Undetermined	Undetermined	Undetermined	Undetermined	Undetermined	Undetermined	Undetermined	Undetermined	37.694	Undetermined	Undetermined	Undetermined	Undetermined	Undetermined	Undetermined	Undetermined	Undetermined	Undetermined	Undetermined
O20	hsa-miR-105-3p	GOI	Undetermined	39.779	39.349	39.479	39.607	Undetermined	Undetermined	Undetermined	36.429	Undetermined	37.487	Undetermined	36.894	39.601	37.437	36.001	Undetermined	39.521	Undetermined	Undetermined	Undetermined	Undetermined	Undetermined	37.274
O21	hsa-miR-486-3p	GOI	34.193	32.557	32.952	30.081	30.999	32.453	35.885	34.611	30.19	32.603	34.267	37.173	31.768	30.64	31.895	32.236	31.11	35.025	32.442	33.629	32.545	30.604	31.603	31.704
O22	hsa-miR-320b	GOI	27.976	27.513	27.716	26.606	26.364	26.775	30.13	28.821	25.67	26.723	32.36	30.169	26.573	24.99	25.662	26.867	25.993	28.194	26.495	27.209	25.58	25.588	26.498	26.429
O23	hsa-miR-296-3p	GOI	Undetermined	Undetermined	Undetermined	Undetermined	Undetermined	Undetermined	Undetermined	38.372	Undetermined	Undetermined	Undetermined	Undetermined	Undetermined	Undetermined	35.395	Undetermined	Undetermined	Undetermined	36.392	Undetermined	Undetermined	Undetermined	Undetermined	Undetermined
O24	hsa-miR-7-2-3p	GOI	Undetermined	Undetermined	Undetermined	Undetermined	Undetermined	Undetermined	Undetermined	Undetermined	Undetermined	Undetermined	Undetermined	Undetermined	Undetermined	36.305	Undetermined	Undetermined	Undetermined	Undetermined	Undetermined	Undetermined	Undetermined	35.909	Undetermined	Undetermined
P1	hsa-miR-550a-3p	GOI	34.839	33.034	33.762	31.844	31.373	32.108	36.737	34.135	30.532	33.67	35.502	36.54	34.42	32.273	31.235	32.629	32.844	33.786	34.509	34.226	35.343	31.834	32.284	32.832
P2	hsa-miR-380-3p	GOI	36.958	35.096	34.933	36.928	35.792	36.277	Undetermined	36.473	34.321	35.942	39.385	39.109	35.602	32.682	33.335	34.779	35.233	36.1	35.374	34.799	36.79	35.509	34.866	39.147
P3	hsa-miR-593-3p	GOI	Undetermined	Undetermined	Undetermined	Undetermined	Undetermined	Undetermined	Undetermined	Undetermined	Undetermined	Undetermined	Undetermined	Undetermined	Undetermined	Undetermined	Undetermined	Undetermined	Undetermined	Undetermined	Undetermined	Undetermined	Undetermined	Undetermined	Undetermined	Undetermined
P4	hsa-miR-1912	GOI	Undetermined	Undetermined	Undetermined	Undetermined	Undetermined	Undetermined	Undetermined	Undetermined	39.574	Undetermined	Undetermined	Undetermined	Undetermined	35.053	Undetermined	Undetermined	Undetermined	Undetermined	Undetermined	Undetermined	Undetermined	Undetermined	Undetermined	Undetermined
P5	hsa-miR-493-5p	GOI	33.271	31.863	32.133	32.671	31.513	31.951	38.282	34.565	32.455	32.245	39.047	35.266	32.197	29.045	29.846	30.514	32.448	32.942	30.69	31.37	32.298	31.268	31.81	32.677
P6	hsa-miR-432-3p	GOI	35.81	Undetermined	Undetermined	Undetermined	Undetermined	Undetermined	Undetermined	Undetermined	Undetermined	38.718	Undetermined	Undetermined	Undetermined	33.598	Undetermined	Undetermined	Undetermined	Undetermined	Undetermined	Undetermined	Undetermined	Undetermined	33.652	Undetermined
P7	hsa-miR-454-5p	GOI	Undetermined	35.98	39.255	38.731	35.865	35.594	37.609	Undetermined	34.693	34.804	Undetermined	37.438	33.978	33.331	33.68	34.821	36.625	38.386	37.865	Undetermined	37.138	37.159	35.442	37.077
P8	hsa-miR-936	GOI	Undetermined	Undetermined	Undetermined	Undetermined	Undetermined	Undetermined	Undetermined	Undetermined	Undetermined	Undetermined	Undetermined	Undetermined	Undetermined	Undetermined	Undetermined	Undetermined	Undetermined	Undetermined	Undetermined	Undetermined	Undetermined	Undetermined	Undetermined	Undetermined
P9	hsa-miR-30a-3p	GOI	33.247	34.011	33.413	33.078	32.273	32.878	31.976	33.962	29.95	34.25	36.401	36.57	32.819	31.419	31.715	32.48	30.548	33.521	33.012	33.707	31.991	32.98	32.922	32.571
P10	hsa-let-7g-3p	GOI	35.664	34.16	34.806	36.464	33.386	37.38	Undetermined	36.868	34.008	35.255	35.845	Undetermined	Undetermined	32.234	Undetermined	32.794	35.301	Undetermined	Undetermined	34.834	33.859	33.37	37.326	34.022
P11	hsa-miR-214-5p	GOI	34.129	33.577	32.774	34.666	31.088	32.498	34.204	34.938	33.241	33.822	34.607	Undetermined	34.761	33.2	34.474	32.534	32.627	33.463	32.089	34.038	31.573	31.75	33.684	32.551
P12	hsa-miR-183-3p	GOI	Undetermined	Undetermined	Undetermined	36.417	34.292	Undetermined	Undetermined	Undetermined	38.051	Undetermined	Undetermined	Undetermined	Undetermined	37.143	Undetermined	Undetermined	35.616	Undetermined	Undetermined	Undetermined	Undetermined	Undetermined	35.295	Undetermined
P13	hsa-miR-1179	GOI	36.994	36.648	37.084	Undetermined	Undetermined	36.948	Undetermined	37.851	36.263	36.184	37.027	Undetermined	36.48	33.633	Undetermined	35.673	34.589	Undetermined	34.776	Undetermined	Undetermined	35.985	Undetermined	33.646
P14	hsa-miR-562	GOI	Undetermined	Undetermined	Undetermined	Undetermined	Undetermined	Undetermined	Undetermined	Undetermined	Undetermined	Undetermined	Undetermined	Undetermined	Undetermined	Undetermined	Undetermined	Undetermined	Undetermined	Undetermined	Undetermined	Undetermined	Undetermined	Undetermined	Undetermined	Undetermined
P15	hsa-miR-579-3p	GOI	37.024	Undetermined	Undetermined	37.467	35.554	Undetermined	Undetermined	Undetermined	Undetermined	Undetermined	Undetermined	Undetermined	37.464	35.086	Undetermined	36.082	Undetermined	38.374	Undetermined	Undetermined	36.45	37.283	Undetermined	Undetermined
P16	hsa-miR-590-3p	GOI	35.424	33.405	34.287	35.018	33.295	32.894	39.645	34.572	33.299	33.183	Undetermined	35.603	34.005	31.054	32.227	32.845	32.345	34.274	32.653	34.005	32.887	32.748	34.36	35.302
P17	hsa-miR-130a-5p	GOI	Undetermined	Undetermined	Undetermined	Undetermined	Undetermined	Undetermined	Undetermined	Undetermined	Undetermined	Undetermined	Undetermined	Undetermined	Undetermined	Undetermined	Undetermined	Undetermined	Undetermined	Undetermined	Undetermined	Undetermined	Undetermined	Undetermined	Undetermined	Undetermined
P18	hsa-miR-563	GOI	Undetermined	Undetermined	Undetermined	Undetermined	Undetermined	Undetermined	Undetermined	Undetermined	Undetermined	Undetermined	Undetermined	Undetermined	Undetermined	Undetermined	Undetermined	Undetermined	Undetermined	Undetermined	Undetermined	Undetermined	Undetermined	Undetermined	Undetermined	Undetermined
P19	hsa-miR-200a-5p	GOI	Undetermined	Undetermined	Undetermined	Undetermined	Undetermined	38.12	Undetermined	Undetermined	Undetermined	Undetermined	Undetermined	Undetermined	Undetermined	Undetermined	Undetermined	Undetermined	Undetermined	Undetermined	35.599	Undetermined	36.191	Undetermined	37.369	Undetermined
P20	hsa-miR-483-5p	GOI	28.315	27.98	29.733	28.467	25.449	27.241	29.997	30.141	26.386	28.128	29.953	30.385	27.22	28.843	27.572	28.007	27.468	28.712	26.95	25.537	24.872	27.825	26.854	27.132
P21	hsa-miR-15a-3p	GOI	Undetermined	Undetermined	36.901	37.128	Undetermined	Undetermined	Undetermined	Undetermined	Undetermined	Undetermined	Undetermined	Undetermined	Undetermined	36.436	35.88	Undetermined	Undetermined	Undetermined	Undetermined	Undetermined	36.717	37.759	Undetermined	Undetermined
P22	hsa-miR-944	GOI	Undetermined	Undetermined	Undetermined	Undetermined	Undetermined	Undetermined	Undetermined	Undetermined	Undetermined	Undetermined	Undetermined	Undetermined	Undetermined	Undetermined	Undetermined	Undetermined	Undetermined	Undetermined	Undetermined	Undetermined	Undetermined	Undetermined	Undetermined	Undetermined
P23	hsa-miR-92a-2-5p	GOI	Undetermined	Undetermined	Undetermined	Undetermined	Undetermined	Undetermined	Undetermined	Undetermined	Undetermined	Undetermined	Undetermined	Undetermined	Undetermined	Undetermined	Undetermined	35.481	Undetermined	Undetermined	Undetermined	Undetermined	35.854	Undetermined	Undetermined	Undetermined
P24	hsa-miR-548n	GOI	Undetermined	Undetermined	Undetermined	Undetermined	Undetermined	Undetermined	Undetermined	Undetermined	Undetermined	Undetermined	Undetermined	Undetermined	Undetermined	Undetermined	Undetermined	Undetermined	Undetermined	Undetermined	Undetermined	Undetermined	Undetermined	Undetermined	Undetermined	Undetermined
